# Supplementary material for: Synergy between adaptations and resilience of livelihood from climate change vulnerability: A group-wise comparison of adapters and non-adapters
Source: PLoS One. 2020 Aug 13;15(8):e0236794. doi: 10.1371/journal.pone.0236794 (PMC7425974; doi:10.1371/journal.pone.0236794)
Supplement: S3 Appendix — (XLSX) [file pone.0236794.s003.xlsx]

## Sheet: Yield Data
age	education	tland	ccadpr	yield	seeds	frtl	texp	timehhh	timefmh	nolvstk	awcc	irigationfacl	agrimchnr	smartphn	farmingexp	ascrdt	asextn	fmlsize	wheatarea	fmlsystem	expfod	percptinc	povetry	yc1_1	yc2_1	yc1_2	yc2_2	participationdoadapt	nonparticipationdoadapt	participatiationdnotadapt	nonparticipationdonotadapt	ATT	ATU
75	0	6	1	40	2000	8000	23500	8	4	4	1	1	1	0	40	1	1	8	6	0	10000	1.8595	0	40.5911		31.979		40.5911	31.979			8.61217
35	10	3.5	1	43	2500	6500	15000	6	0	2	1	0	0	1	15	1	1	4	3	1	6000	2.96488	1	43.0851		38.262		43.0851	38.262			4.82307
64	10	21	1	45	2300	5500	28000	7	0	16	1	1	0	1	30	1	1	8	3.5	0	12000	10.4855	1	45.2058		37.3186		45.2058	37.3186			7.88722
40	8	7	1	40	2000	6500	28500	8	4	4	1	1	1	1	18	1	1	8	7	0	10000	2.16942	0	42.7767		38.3386		42.7767	38.3386			4.43807
29	10	3	1	44	2000	8000	17000	7	0	10	0	1	0	1	30	1	1	4	3	0	7000	2.76859	1	42.6983		41.6888		42.6983	41.6888			1.0095
40	12	23	1	45	2300	6000	22000	6	3	14	1	1	1	0	12	1	1	6	6	0	9000	15.3122	1	43.0056		41.2817		43.0056	41.2817			1.7239
39	1	4	1	40	2000	7500	15800	3	0	1	1	0	0	1	11	1	0	6	2	0	7000	1.65289	0	39.9375		34.5547		39.9375	34.5547			5.3828
38	10	6	1	44	1950	10000	18000	6	0	2	1	1	0	1	15	1	0	8	4	0	8000	2.76859	1	42.046		39.401		42.046	39.401			2.64499
35	12	22	1	48	2600	9000	54000	10	0	19	1	1	1	1	10	1	1	5	7	0	10000	21.5758	1	47.23		44.3328		47.23	44.3328			2.89717
73	0	7	1	41	2000	8000	21200	6	0	4	1	1	0	0	30	1	0	12	7	0	8000	1.62305	0	40.1057		30.1602		40.1057	30.1602			9.94549
40	10	25	1	45	2400	6000	110000	8	0	39	1	1	1	0	15	1	0	6	20	0	30000	16.6437	1	44.6829		45.7726		44.6829	45.7726			-1.08962
36	16	20	1	48	2500	8000	19200	10	0	20	1	1	0	1	10	1	0	3	3	1	8000	32.6905	1	47.2942		43.0509		47.2942	43.0509			4.24323
48	0	4	1	44	2300	8000	25100	6	0	2	1	1	0	1	20	1	0	11	4	0	10000	1.34235	0	42.2678		33.78		42.2678	33.78			8.4878
35	10	4	1	44	2400	8000	19000	8	0	0	1	1	0	1	8	1	1	3	3	1	6000	4.92195	1	43.3874		42.0255		43.3874	42.0255			1.36198
50	10	3	1	41	2000	8000	15100	5	0	2	1	1	0	0	15	1	1	9	2	0	8000	0.927456	0	40.3854		39.0401		40.3854	39.0401			1.34531
55	10	2	1	43	2000	6000	7500	8	4	1	0	0	0	1	20	1	1	10	1	1	4000	0.677686	0	43.7233		33.343		43.7233	33.343			10.3803
55	12	8	1	44	2400	7500	24000	7	3	11	1	1	0	1	30	1	1	6	3	0	10000	4.92195	1	44.3201		39.3882		44.3201	39.3882			4.93191
29	10	4	1	45	2400	6400	15500	6	0	0	1	0	0	1	5	1	1	7	0	0	5000	2.28257	0	43.4579		39.0427		43.4579	39.0427			4.4152
40	12	20	1	45	2500	8300	18000	8	0	13	1	1	1	0	12	1	1	7	7	0	9000	11.4128	1	44.2128		39.5125		44.2128	39.5125			4.70024
30	14	23	1	46	2500	8300	17000	6	0	0	1	1	1	0	12	1	1	6	3	0	8000	16.4738	1	43.2395		44.6384		43.2395	44.6384			-1.39894
35	10	7	1	45	2500	8000	18300	8	6	2	1	1	0	1	13	1	1	4	4	1	7000	6.99036	1	43.9636		41.0359		43.9636	41.0359			2.92772
42	10	24	1	44	2500	8000	50700	8	2	20	1	1	1	1	25	0	1	22	13	0	30000	4.02705	1	47.3626		33.2062		47.3626	33.2062			14.1565
35	12	25	1	42	2600	9500	17650	6	1	8	1	1	1	0	18	0	0	11	10	0	8000	7.01227	1	43.7807		38.1537		43.7807	38.1537			5.62704
55	8	7	1	40	2500	8000	20600	7	0	9	1	1	0	0	25	0	1	6	7	1	10000	2.89256	1	42.2185		37.1832		42.2185	37.1832			5.03532
25	8	2	1	40	2600	6000	20300	3	3	9	1	1	0	1	8	0	1	3	2	0	8500	2.11203	0	41.8968		42.6764		41.8968	42.6764			-0.779625
37	12	25	1	49	2600	11200	18400	10	2	21	1	1	1	1	20	0	1	13	17	1	10000	10.0127	1	47.4796		31.8355		47.4796	31.8355			15.6441
36	12	23.5	1	45	2500	6500	21400	8	0	0	1	1	0	0	20	0	1	8	9.5	0	20000	11.7338	1	43.6794		40.5842		43.6794	40.5842			3.09522
40	12	23	1	42	1800	8000	19400	7	1	8	1	1	1	1	15	0	1	11	14	0	10000	6.45129	1	43.1643		35.4163		43.1643	35.4163			7.74794
30	10	4.5	1	44	2000	7000	12500	7	0	9	1	0	0	0	4	0	0	6	3	1	6000	2.76859	1	41.5735		38.4647		41.5735	38.4647			3.10878
37	8	6	1	40	2500	8500	21900	7	4	5	1	1	0	1	18	0	0	8	3	0	8000	1.8595	0	44.0677		39.1271		44.0677	39.1271			4.94059
45	12	25	1	44	2000	6300	19950	6	2	13	1	1	1	0	30	0	0	11	8	0	10000	8.38968	1	42.7065		37.9993		42.7065	37.9993			4.70721
36	16	22	1	47	2000	6600	19500	8	1	12	1	1	1	1	20	0	0	13	6	0	10000	7.78555	1	45.6417		38.9766		45.6417	38.9766			6.66508
39	12	20.5	1	47	2500	6000	12200	9	0	9	1	0	1	1	8	1	1	7	5	0	6000	13.473	1	46.3218		35.8572		46.3218	35.8572			10.4646
80	0	7	1	44	2600	6400	13800	8	6	8	1	1	0	1	40	1	1	7	7	0	6000	3.69146	1	43.7027		28.3821		43.7027	28.3821			15.3207
44	0	3	1	44	2500	7000	11100	8	4	9	1	1	0	1	23	1	1	5	2	1	5000	2.21488	0	43.4378		34.5463		43.4378	34.5463			8.89144
32	0	8	1	45	2000	6300	34000	8	4	2	1	1	0	0	8	1	1	9	5	0	16000	3.55066	1	41.0378		38.5686		41.0378	38.5686			2.46925
65	10	22	1	48	2550	6000	14300	10	0	14	1	0	0	1	30	0	0	3	0	0	6000	35.9596	1	47.1559		35.7611		47.1559	35.7611			11.3948
28	8	20.5	1	40	1800	6400	8200	8	0	2	1	1	1	1	7	1	1	3	7	1	5000	16.9421	1	42.4388		39.7044		42.4388	39.7044			2.73433
40	10	22	1	43	1800	6500	33500	7	0	23	1	1	1	1	16	1	1	6	3	0	18000	12.4242	1	44.178		41.4762		44.178	41.4762			2.70171
40	8	7	1	40	2000	6300	28500	6	4	4	1	1	1	0	18	1	1	8	7	0	10000	2.16942	0	40.3908		39.7276		40.3908	39.7276			0.663223
70	0	3	1	44	2000	6400	17000	7	0	10	0	1	0	0	30	1	1	4	3	0	7000	2.76859	1	40.2541		34.3		40.2541	34.3			5.95416
30	10	4.5	1	43	2500	6300	12500	7	0	9	1	0	0	0	4	0	0	6	3	1	6000	2.54132	1	42.8197		38.2211		42.8197	38.2211			4.59862
37	8	6	1	40	2500	6300	21900	7	4	5	1	1	0	1	18	0	0	8	3	0	8000	1.8595	0	44.0677		39.1271		44.0677	39.1271			4.94059
45	8	23	1	40	2000	6400	19950	6	2	12	1	1	1	0	25	0	0	4	8	0	10000	14.2562	1	41.3598		39.4053		41.3598	39.4053			1.95446
42	10	20	1	40	2000	6500	15800	4	0	1	1	0	0	1	11	1	0	6	10	0	7000	8.26446	1	41.5163		35.4202		41.5163	35.4202			6.09604
38	10	8	1	45	2000	6300	18000	4	0	2	1	1	0	1	15	1	0	8	8	0	8000	3.99449	1	40.9595		38.2277		40.9595	38.2277			2.73183
35	12	3	1	47	2500	6600	54000	9	0	33	1	1	1	1	10	1	1	5	3	0	10000	2.76033	1	46.377		43.9893		46.377	43.9893			2.38771
44	10	20	1	44	2000	6400	50000	4	0	4	1	1	0	1	30	1	0	12	10	0	8000	6.15243	1	42.2249		40.1362		42.2249	40.1362			2.08865
35	8	9	1	40	2000	6300	15800	4	2	6	1	1	0	1	17	0	1	8	9	1	8000	2.78926	1	40.9941		36.9168		40.9941	36.9168			4.07732
36	0	6	1	43	2500	7000	19400	4	1	8	1	1	1	1	15	0	1	11	6	0	10000	1.84823	0	42.0727		33.312		42.0727	33.312			8.76071
30	10	4	1	44	2500	6300	12500	4	0	9	1	0	0	1	4	0	0	6	4	1	6000	2.46097	0	42.7244		37.0308		42.7244	37.0308			5.69358
37	8	20	1	40	2500	8500	21900	4	4	5	1	1	0	0	18	0	0	8	10	0	8000	6.19835	1	41.426		38.67		41.426	38.67			2.75598
45	12	5	1	44	2100	6400	19950	4	2	13	1	1	1	1	30	0	0	11	5	0	10000	1.67794	0	42.4266		37.2765		42.4266	37.2765			5.15004
36	16	24	1	48	2500	6500	19500	10	1	12	1	1	1	0	20	0	0	13	8	0	10000	9.05277	1	46.3252		38.9945		46.3252	38.9945			7.33074
35	10	8	1	42	2000	6300	19000	4	0	0	1	1	0	1	8	1	1	3	8	1	6000	8.22773	1	40.296		41.0186		40.296	41.0186			-0.722523
33	10	20	1	43	2000	6600	19000	4	0	0	1	0	0	1	8	1	1	7	10	0	10000	9.68123	1	41.5677		36.5611		41.5677	36.5611			5.00668
50	10	20	1	44	2500	6400	15100	6	0	2	1	1	0	1	15	1	1	9	10	0	8000	8.20324	1	43.9122		35.3036		43.9122	35.3036			8.60865
55	8	20	1	40	2500	6300	7500	6	4	1	0	0	0	0	30	1	1	9	10	1	4000	5.50964	1	42.4695		31.671		42.4695	31.671			10.7985
55	10	20	1	43	2500	7000	24000	6	3	11	1	1	0	1	30	1	1	6	10	0	10000	11.2948	1	44.1386		36.5563		44.1386	36.5563			7.58239
29	10	8	1	44	2400	6300	15500	6	0	0	1	0	0	1	5	1	1	7	8	0	5000	4.21881	1	42.8984		36.2836		42.8984	36.2836			6.6148
30	8	8	1	42	2500	6000	20500	6	4	3	0	0	0	0	13	1	1	6	8	1	8000	4.11387	1	41.6968		37.7138		41.6968	37.7138			3.98296
38	12	24	1	46	2540	7000	22500	6	0	8	1	1	0	1	20	1	1	7	7	1	9000	14.7344	1	44.8556		40.1512		44.8556	40.1512			4.70439
55	8	5	1	41	2000	5500	28700	6	0	40	1	1	0	0	25	1	1	8	5	0	14000	1.73898	0	42.4686		35.7944		42.4686	35.7944			6.67422
40	8	6	1	40	2300	6400	28500	6	4	4	1	1	1	1	18	1	1	8	6	0	10000	1.8595	0	42.6439		38.7426		42.6439	38.7426			3.90128
48	10	5	1	44	2000	6500	17000	6	0	10	0	1	0	1	30	1	1	4	5	0	7000	4.61433	1	42.0585		39.0773		42.0585	39.0773			2.98119
40	12	3	1	45	2500	6300	22000	6	3	14	1	1	1	1	12	1	1	6	3	0	9000	1.99725	0	43.9229		40.2715		43.9229	40.2715			3.65141
39	1	5	1	40	2500	6400	15800	6	0	1	1	0	0	0	11	1	0	6	5	0	7000	2.06612	0	40.8908		34.058		40.8908	34.058			6.83277
55	8	8	1	40	2000	7000	20600	6	0	9	1	1	0	1	25	0	1	6	8	1	10000	3.30579	1	41.9001		36.0739		41.9001	36.0739			5.82615
25	8	8	1	40	2100	6300	20300	6	3	9	1	1	0	0	8	0	1	3	8	1	8500	6.61157	1	40.3656		41.7892		40.3656	41.7892			-1.42356
37	10	20	1	41	2000	6000	18400	6	2	8	1	1	1	0	20	0	1	13	10	1	10000	4.28057	1	41.9623		36.479		41.9623	36.479			5.48335
36	12	19	1	48	2500	6400	21400	10	0	12	1	1	0	0	20	0	1	8	10	0	20000	11.646	1	44.8986		38.9721		44.8986	38.9721			5.92642
35	8	5	1	40	2000	6500	15800	6	2	6	1	1	0	1	17	0	1	8	5	1	8000	1.54959	0	42.0935		37.9697		42.0935	37.9697			4.12385
36	0	3	1	44	2500	6300	19400	6	1	8	1	1	1	1	15	0	1	11	3	0	10000	1.00676	0	43.1503		34.0314		43.1503	34.0314			9.11885
30	10	2	1	43	2500	6600	12500	6	0	9	1	0	0	1	4	0	0	6	2	1	6000	1.12948	0	43.7265		37.447		43.7265	37.447			6.27944
36	0	8	1	43	2500	6400	19400	6	1	8	1	1	1	0	15	0	1	11	8	0	10000	2.46431	0	41.4879		33.584		41.4879	33.584			7.90389
30	10	5	1	44	2400	6300	12500	6	0	9	1	0	0	1	4	0	0	6	5	1	6000	3.07622	1	43.3696		36.5234		43.3696	36.5234			6.8462
37	8	6	1	40	2500	6300	21900	7	4	5	1	1	0	0	18	0	0	8	3	0	8000	1.8595	0	42.6499		40.2646		42.6499	40.2646			2.38533
45	10	22	1	44	2000	6400	19950	8	0	23	1	1	1	1	20	0	0	5	7	0	10000	16.2424	1	44.6887		37.7809		44.6887	37.7809			6.90773
40	8	7	1	40	2000	7000	28500	8	4	4	1	1	1	0	18	1	1	8	7	0	10000	2.16942	0	41.3214		39.4952		41.3214	39.4952			1.82618
70	0	3	1	44	2500	6600	17000	8	0	10	0	1	0	0	30	1	1	4	3	0	7000	2.76859	1	41.9588		33.9453		41.9588	33.9453			8.01343
30	10	4.5	1	44	2000	6400	12500	7	0	9	1	0	0	1	4	0	0	6	3	1	6000	2.76859	1	42.9996		37.3203		42.9996	37.3203			5.67931
37	8	6	1	40	2500	7000	21900	6	4	5	1	1	0	0	18	0	0	8	3	0	8000	1.8595	0	42.1833		40.3815		42.1833	40.3815			1.80177
45	12	25	1	47	2500	6000	19950	8	3	8	1	1	1	1	30	0	0	6	8	0	10000	19.169	1	45.5556		38.9072		45.5556	38.9072			6.64846
39	1	4	1	40	2000	6000	15800	3	0	1	1	0	0	0	11	1	0	6	2	0	7000	1.65289	0	38.518		35.6938		38.518	35.6938			2.82416
37	8	6	1	40	2000	8500	21900	6	4	5	1	1	0	1	18	0	0	8	3	0	8000	1.8595	0	42.37		39.4751		42.37	39.4751			2.89488
45	10	25	1	48	2500	6300	19950	10	2	12	1	1	1	1	30	0	0	9	10	0	10000	13.6211	1	46.675		35.5169		46.675	35.5169			11.1581
40	8	7	1	40	2500	6400	28500	8	4	4	1	1	1	0	18	1	1	8	7	0	10000	2.16942	0	42.608		39.2352		42.608	39.2352			3.37279
70	0	3	1	44	2500	7000	17000	8	0	10	0	1	0	1	30	1	1	4	3	0	7000	2.76859	1	43.3889		32.7985		43.3889	32.7985			10.5904
30	10	4.5	1	42	2500	6000	12500	7	0	9	1	0	0	1	4	0	0	6	3	1	6000	2.31405	0	44.2564		37.071		44.2564	37.071			7.18532
32	11	8	1	44	2500	6300	9500	8	4	2	1	1	0	0	8	1	1	9	5	0	7000	3.2813	1	43.1505		39.1554		43.1505	39.1554			3.99513
65	10	22	1	43	2500	6400	14300	6	0	1	1	0	0	1	30	0	0	3	0	0	6000	24.8485	1	44.4779		37.3362		44.4779	37.3362			7.1418
28	8	20.5	1	40	2000	6400	8200	8	0	2	1	1	1	1	7	1	1	3	7	1	5000	16.9421	1	42.9511		39.6011		42.9511	39.6011			3.34998
50	10	21	1	44	2500	7000	28000	7	0	40	1	1	0	0	20	1	1	7	4	0	12000	11.0744	1	45.4483		38.1607		45.4483	38.1607			7.28762
75	0	6	1	40	2000	8000	23500	8	4	4	1	1	1	0	40	1	1	8	6	0	10000	1.8595	0	40.5911		31.979		40.5911	31.979			8.61217
35	10	3.5	1	43	2500	6500	15000	6	0	2	1	0	0	1	15	1	1	4	3	1	6000	2.96488	1	43.0851		38.262		43.0851	38.262			4.82307
64	10	23	1	45	2300	5500	28000	7	0	16	1	1	0	1	30	1	1	8	3.5	0	12000	11.4842	1	45.3385		37.4049		45.3385	37.4049			7.93367
40	8	7	1	40	2000	6500	28500	8	4	4	1	1	1	1	18	1	1	8	7	0	10000	2.16942	0	42.7767		38.3386		42.7767	38.3386			4.43807
29	10	3	1	44	2000	8000	17000	7	0	10	0	1	0	1	30	1	1	4	3	0	7000	2.76859	1	42.6983		41.6888		42.6983	41.6888			1.0095
40	12	23	1	45	2300	6000	22000	6	3	14	1	1	1	0	12	1	1	6	6	0	9000	15.3122	1	43.0056		41.2817		43.0056	41.2817			1.7239
39	1	4	1	40	2000	7500	15800	3	0	1	1	0	0	1	11	1	0	6	2	0	7000	1.65289	0	39.9375		34.5547		39.9375	34.5547			5.3828
38	10	6	1	44	1950	10000	18000	6	0	2	1	1	0	1	15	1	0	8	4	0	8000	2.76859	1	42.046		39.401		42.046	39.401			2.64499
35	12	24	1	48	2600	9000	54000	10	0	19	1	1	1	1	10	1	1	5	7	0	10000	23.5372	1	47.3615		44.4197		47.3615	44.4197			2.94186
73	0	7	1	41	2000	8000	21200	6	0	4	1	1	0	0	30	1	0	12	7	0	8000	1.62305	0	40.1057		30.1602		40.1057	30.1602			9.94549
40	10	25	1	45	2400	6000	110000	8	0	39	1	1	1	0	15	1	0	6	20	0	30000	16.6437	1	44.6829		45.7726		44.6829	45.7726			-1.08962
36	16	20	1	48	2500	8000	19200	10	0	20	1	1	0	1	10	1	0	3	3	1	8000	32.6905	1	47.2942		43.0509		47.2942	43.0509			4.24323
48	0	4	1	44	2300	8000	25100	6	0	2	1	1	0	1	20	1	0	11	4	0	10000	1.34235	0	42.2678		33.78		42.2678	33.78			8.4878
35	10	4	1	44	2400	8000	19000	8	0	0	1	1	0	1	8	1	1	3	3	1	6000	4.92195	1	43.3874		42.0255		43.3874	42.0255			1.36198
70	0	3	1	44	2500	6600	17000	8	0	10	0	1	0	0	30	1	1	4	3	0	7000	2.76859	1	41.9588		33.9453		41.9588	33.9453			8.01343
30	10	4.5	1	44	2000	6400	12500	7	0	9	1	0	0	1	4	0	0	6	3	1	6000	2.76859	1	42.9996		37.3203		42.9996	37.3203			5.67931
37	8	6	1	40	2500	7000	21900	6	4	5	1	1	0	0	18	0	0	8	3	0	8000	1.8595	0	42.1833		40.3815		42.1833	40.3815			1.80177
45	12	25	1	47	2500	6000	19950	8	3	8	1	1	1	1	30	0	0	6	8	0	10000	19.169	1	45.5556		38.9072		45.5556	38.9072			6.64846
39	1	4	1	40	2000	6000	15800	3	0	1	1	0	0	0	11	1	0	6	2	0	7000	1.65289	0	38.518		35.6938		38.518	35.6938			2.82416
37	8	6	1	40	2000	8500	21900	6	4	5	1	1	0	1	18	0	0	8	3	0	8000	1.8595	0	42.37		39.4751		42.37	39.4751			2.89488
45	10	25	1	48	2500	6300	19950	10	2	12	1	1	1	1	30	0	0	9	10	0	10000	13.6211	1	46.675		35.5169		46.675	35.5169			11.1581
40	8	7	1	40	2500	6400	28500	8	4	4	1	1	1	0	18	1	1	8	7	0	10000	2.16942	0	42.608		39.2352		42.608	39.2352			3.37279
70	0	3	1	44	2500	7000	17000	8	0	10	0	1	0	1	30	1	1	4	3	0	7000	2.76859	1	43.3889		32.7985		43.3889	32.7985			10.5904
30	10	4.5	1	42	2500	6000	12500	7	0	9	1	0	0	1	4	0	0	6	3	1	6000	2.31405	0	44.2564		37.071		44.2564	37.071			7.18532
32	11	8	1	44	2500	6300	9500	8	4	2	1	1	0	0	8	1	1	9	5	0	7000	3.2813	1	43.1505		39.1554		43.1505	39.1554			3.99513
65	10	22	1	43	2500	6400	14300	6	0	1	1	0	0	1	30	0	0	3	0	0	6000	24.8485	1	44.4779		37.3362		44.4779	37.3362			7.1418
28	8	20.5	1	40	2000	6400	8200	8	0	2	1	1	1	1	7	1	1	3	7	1	5000	16.9421	1	42.9511		39.6011		42.9511	39.6011			3.34998
50	10	21	1	44	2500	7000	28000	7	0	40	1	1	0	0	20	1	1	7	4	0	12000	11.0744	1	45.4483		38.1607		45.4483	38.1607			7.28762
75	0	6	1	40	2000	8000	23500	8	4	4	1	1	1	0	40	1	1	8	6	0	10000	1.8595	0	40.5911		31.979		40.5911	31.979			8.61217
35	10	3.5	1	43	2500	6500	15000	6	0	2	1	0	0	1	15	1	1	4	3	1	6000	2.96488	1	43.0851		38.262		43.0851	38.262			4.82307
45	8	23	1	40	2000	6400	19950	6	2	12	1	1	1	0	25	0	0	4	8	0	10000	14.2562	1	41.3598		39.4053		41.3598	39.4053			1.95446
42	10	20	1	40	2000	6500	15800	4	0	1	1	0	0	1	11	1	0	6	10	0	7000	8.26446	1	41.5163		35.4202		41.5163	35.4202			6.09604
38	10	8	1	45	2000	6300	18000	4	0	2	1	1	0	1	15	1	0	8	8	0	8000	3.99449	1	40.9595		38.2277		40.9595	38.2277			2.73183
35	12	3	1	47	2500	6600	54000	9	0	33	1	1	1	1	10	1	1	5	3	0	10000	2.76033	1	46.377		43.9893		46.377	43.9893			2.38771
44	10	20	1	44	2000	6400	50000	4	0	4	1	1	0	1	30	1	0	12	10	0	8000	6.15243	1	42.2249		40.1362		42.2249	40.1362			2.08865
35	8	9	1	40	2000	6300	15800	4	2	6	1	1	0	1	17	0	1	8	9	1	8000	2.78926	1	40.9941		36.9168		40.9941	36.9168			4.07732
36	0	6	1	43	2500	7000	19400	4	1	8	1	1	1	1	15	0	1	11	6	0	10000	1.84823	0	42.0727		33.312		42.0727	33.312			8.76071
30	10	4	1	44	2500	6300	12500	4	0	9	1	0	0	1	4	0	0	6	4	1	6000	2.46097	0	42.7244		37.0308		42.7244	37.0308			5.69358
37	8	20	1	40	2500	8500	21900	4	4	5	1	1	0	0	18	0	0	8	10	0	8000	6.19835	1	41.426		38.67		41.426	38.67			2.75598
45	12	5	1	44	2100	6400	19950	4	2	13	1	1	1	1	30	0	0	11	5	0	10000	1.67794	0	42.4266		37.2765		42.4266	37.2765			5.15004
36	16	21	1	48	2500	6500	19500	10	1	12	1	1	1	0	20	0	0	13	8	0	10000	7.92117	1	46.1232		38.866		46.1232	38.866			7.25721
35	10	8	1	42	2000	6300	19000	4	0	0	1	1	0	1	8	1	1	3	8	1	6000	8.22773	1	40.296		41.0186		40.296	41.0186			-0.722523
33	10	20	1	43	2000	6600	19000	4	0	0	1	0	0	1	8	1	1	7	10	0	10000	9.68123	1	41.5677		36.5611		41.5677	36.5611			5.00668
50	10	20	1	44	2500	6400	15100	6	0	2	1	1	0	1	15	1	1	9	10	0	8000	8.20324	1	43.9122		35.3036		43.9122	35.3036			8.60865
55	8	20	1	40	2500	6300	7500	6	4	1	0	0	0	0	30	1	1	9	10	1	4000	5.50964	1	42.4695		31.671		42.4695	31.671			10.7985
55	10	20	1	43	2500	7000	24000	6	3	11	1	1	0	1	30	1	1	6	10	0	10000	11.2948	1	44.1386		36.5563		44.1386	36.5563			7.58239
29	10	8	1	44	2400	6300	15500	6	0	0	1	0	0	1	5	1	1	7	8	0	5000	4.21881	1	42.8984		36.2836		42.8984	36.2836			6.6148
30	8	8	1	42	2500	6000	20500	6	4	3	0	0	0	0	13	1	1	6	8	1	8000	4.11387	1	41.6968		37.7138		41.6968	37.7138			3.98296
38	12	24	1	46	2540	7000	22500	6	0	8	1	1	0	1	20	1	1	7	7	1	9000	14.7344	1	44.8556		40.1512		44.8556	40.1512			4.70439
55	8	5	1	41	2000	5500	28700	6	0	40	1	1	0	0	25	1	1	8	5	0	14000	1.73898	0	42.4686		35.7944		42.4686	35.7944			6.67422
40	8	6	1	40	2300	6400	28500	6	4	4	1	1	1	1	18	1	1	8	6	0	10000	1.8595	0	42.6439		38.7426		42.6439	38.7426			3.90128
48	10	5	1	44	2000	6500	17000	6	0	10	0	1	0	1	30	1	1	4	5	0	7000	4.61433	1	42.0585		39.0773		42.0585	39.0773			2.98119
40	12	3	1	45	2500	6300	22000	6	3	14	1	1	1	1	12	1	1	6	3	0	9000	1.99725	0	43.9229		40.2715		43.9229	40.2715			3.65141
39	1	5	1	40	2500	6400	15800	6	0	1	1	0	0	0	11	1	0	6	5	0	7000	2.06612	0	40.8908		34.058		40.8908	34.058			6.83277
55	8	8	1	40	2000	7000	20600	6	0	9	1	1	0	1	25	0	1	6	8	1	10000	3.30579	1	41.9001		36.0739		41.9001	36.0739			5.82615
25	8	8	1	40	2100	6300	20300	6	3	9	1	1	0	0	8	0	1	3	8	1	8500	6.61157	1	40.3656		41.7892		40.3656	41.7892			-1.42356
37	10	20	1	41	2000	6000	18400	6	2	8	1	1	1	0	20	0	1	13	10	1	10000	4.28057	1	41.9623		36.479		41.9623	36.479			5.48335
36	12	23	1	48	2500	6400	21400	10	0	12	1	1	0	0	20	0	1	8	10	0	20000	14.0978	1	45.1649		39.1444		45.1649	39.1444			6.02051
35	8	5	1	40	2000	6500	15800	6	2	6	1	1	0	1	17	0	1	8	5	1	8000	1.54959	0	42.0935		37.9697		42.0935	37.9697			4.12385
36	0	3	1	44	2500	6300	19400	6	1	8	1	1	1	1	15	0	1	11	3	0	10000	1.00676	0	43.1503		34.0314		43.1503	34.0314			9.11885
30	10	2	1	43	2500	6600	12500	6	0	9	1	0	0	1	4	0	0	6	2	1	6000	1.12948	0	43.7265		37.447		43.7265	37.447			6.27944
36	0	8	1	43	2500	6400	19400	6	1	8	1	1	1	0	15	0	1	11	8	0	10000	2.46431	0	41.4879		33.584		41.4879	33.584			7.90389
30	10	5	1	44	2400	6300	12500	6	0	9	1	0	0	1	4	0	0	6	5	1	6000	3.07622	1	43.3696		36.5234		43.3696	36.5234			6.8462
37	8	6	1	40	2500	6300	21900	7	4	5	1	1	0	0	18	0	0	8	3	0	8000	1.8595	0	42.6499		40.2646		42.6499	40.2646			2.38533
45	10	22	1	44	2000	6400	19950	8	0	23	1	1	1	1	20	0	0	5	7	0	10000	16.2424	1	44.6887		37.7809		44.6887	37.7809			6.90773
37	8	6	1	40	2500	6300	21900	7	4	5	1	1	0	0	18	0	0	8	3	0	8000	1.8595	0	42.6499		40.2646		42.6499	40.2646			2.38533
45	10	22	1	44	2000	6400	19950	8	0	23	1	1	1	1	20	0	0	5	7	0	10000	16.2424	1	44.6887		37.7809		44.6887	37.7809			6.90773
40	8	7	1	40	2000	7000	28500	8	4	4	1	1	1	0	18	1	1	8	7	0	10000	2.16942	0	41.3214		39.4952		41.3214	39.4952			1.82618
70	0	3	1	44	2500	6600	17000	8	0	10	0	1	0	0	30	1	1	4	3	0	7000	2.76859	1	41.9588		33.9453		41.9588	33.9453			8.01343
30	10	4.5	1	44	2000	6400	12500	7	0	9	1	0	0	1	4	0	0	6	3	1	6000	2.76859	1	42.9996		37.3203		42.9996	37.3203			5.67931
37	8	6	1	40	2500	7000	21900	6	4	5	1	1	0	0	18	0	0	8	3	0	8000	1.8595	0	42.1833		40.3815		42.1833	40.3815			1.80177
45	12	25	1	47	2500	6000	19950	8	3	8	1	1	1	1	30	0	0	6	8	0	10000	19.169	1	45.5556		38.9072		45.5556	38.9072			6.64846
39	1	4	1	40	2000	6000	15800	3	0	1	1	0	0	0	11	1	0	6	2	0	7000	1.65289	0	38.518		35.6938		38.518	35.6938			2.82416
37	8	6	1	40	2000	8500	21900	6	4	5	1	1	0	1	18	0	0	8	3	0	8000	1.8595	0	42.37		39.4751		42.37	39.4751			2.89488
45	10	25	1	48	2500	6300	19950	10	2	12	1	1	1	1	30	0	0	9	10	0	10000	13.6211	1	46.675		35.5169		46.675	35.5169			11.1581
40	8	7	1	40	2500	6400	28500	8	4	4	1	1	1	0	18	1	1	8	7	0	10000	2.16942	0	42.608		39.2352		42.608	39.2352			3.37279
70	0	3	1	44	2500	7000	17000	8	0	10	0	1	0	1	30	1	1	4	3	0	7000	2.76859	1	43.3889		32.7985		43.3889	32.7985			10.5904
30	10	4.5	1	42	2500	6000	12500	7	0	9	1	0	0	1	4	0	0	6	3	1	6000	2.31405	0	44.2564		37.071		44.2564	37.071			7.18532
32	11	8	1	44	2500	6300	9500	8	4	2	1	1	0	0	8	1	1	9	5	0	7000	3.2813	1	43.1505		39.1554		43.1505	39.1554			3.99513
65	10	22	1	43	2500	6400	14300	6	0	1	1	0	0	1	30	0	0	3	0	0	6000	24.8485	1	44.4779		37.3362		44.4779	37.3362			7.1418
28	8	20.5	1	40	2000	6400	8200	8	0	2	1	1	1	1	7	1	1	3	7	1	5000	16.9421	1	42.9511		39.6011		42.9511	39.6011			3.34998
75	0	6	1	40	2000	8000	23500	8	4	4	1	1	1	0	40	1	1	8	6	0	10000	1.8595	0	40.5911		31.979		40.5911	31.979			8.61217
35	10	3.5	1	43	2500	6500	15000	6	0	2	1	0	0	1	15	1	1	4	3	1	6000	2.96488	1	43.0851		38.262		43.0851	38.262			4.82307
64	10	21	1	45	2300	5500	28000	7	0	16	1	1	0	1	30	1	1	8	3.5	0	12000	10.4855	1	45.2058		37.3186		45.2058	37.3186			7.88722
40	8	7	1	40	2000	6500	28500	8	4	4	1	1	1	1	18	1	1	8	7	0	10000	2.16942	0	42.7767		38.3386		42.7767	38.3386			4.43807
29	10	3	1	44	2000	8000	17000	7	0	10	0	1	0	1	30	1	1	4	3	0	7000	2.76859	1	42.6983		41.6888		42.6983	41.6888			1.0095
40	12	23	1	45	2300	6000	22000	6	3	14	1	1	1	0	12	1	1	6	6	0	9000	15.3122	1	43.0056		41.2817		43.0056	41.2817			1.7239
39	1	4	1	40	2000	7500	15800	3	0	1	1	0	0	1	11	1	0	6	2	0	7000	1.65289	0	39.9375		34.5547		39.9375	34.5547			5.3828
38	10	6	1	44	1950	10000	18000	6	0	2	1	1	0	1	15	1	0	8	4	0	8000	2.76859	1	42.046		39.401		42.046	39.401			2.64499
35	12	22	1	48	2600	9000	54000	10	0	19	1	1	1	1	10	1	1	5	7	0	10000	21.5758	1	47.23		44.3328		47.23	44.3328			2.89717
73	0	7	1	41	2000	8000	21200	6	0	4	1	1	0	0	30	1	0	12	7	0	8000	1.62305	0	40.1057		30.1602		40.1057	30.1602			9.94549
40	10	25	1	45	2400	6000	110000	8	0	39	1	1	1	0	15	1	0	6	20	0	30000	16.6437	1	44.6829		45.7726		44.6829	45.7726			-1.08962
36	16	20	1	48	2500	8000	19200	10	0	20	1	1	0	1	10	1	0	3	3	1	8000	32.6905	1	47.2942		43.0509		47.2942	43.0509			4.24323
48	0	4	1	44	2300	8000	25100	6	0	2	1	1	0	1	20	1	0	11	4	0	10000	1.34235	0	42.2678		33.78		42.2678	33.78			8.4878
35	10	4	1	44	2400	8000	19000	8	0	0	1	1	0	1	8	1	1	3	3	1	6000	4.92195	1	43.3874		42.0255		43.3874	42.0255			1.36198
50	10	3	1	41	2000	8000	15100	5	0	2	1	1	0	0	15	1	1	9	2	0	8000	0.927456	0	40.3854		39.0401		40.3854	39.0401			1.34531
55	10	2	1	43	2000	6000	7500	8	4	1	0	0	0	1	20	1	1	10	1	1	4000	0.677686	0	43.7233		33.343		43.7233	33.343			10.3803
55	12	8	1	44	2400	7500	24000	7	3	11	1	1	0	1	30	1	1	6	3	0	10000	4.92195	1	44.3201		39.3882		44.3201	39.3882			4.93191
29	10	4	1	45	2400	6400	15500	6	0	0	1	0	0	1	5	1	1	7	0	0	5000	2.28257	0	43.4579		39.0427		43.4579	39.0427			4.4152
40	12	20	1	45	2500	8300	18000	8	0	13	1	1	1	0	12	1	1	7	7	0	9000	11.4128	1	44.2128		39.5125		44.2128	39.5125			4.70024
30	14	23	1	46	2500	8300	17000	6	0	0	1	1	1	0	12	1	1	6	3	0	8000	16.4738	1	43.2395		44.6384		43.2395	44.6384			-1.39894
35	10	7	1	45	2500	8000	18300	8	6	2	1	1	0	1	13	1	1	4	4	1	7000	6.99036	1	43.9636		41.0359		43.9636	41.0359			2.92772
42	10	24	1	44	2500	8000	50700	8	2	20	1	1	1	1	25	0	1	22	13	0	30000	4.02705	1	47.3626		33.2062		47.3626	33.2062			14.1565
35	12	25	1	42	2600	9500	17650	6	1	8	1	1	1	0	18	0	0	11	10	0	8000	7.01227	1	43.7807		38.1537		43.7807	38.1537			5.62704
55	8	7	1	40	2500	8000	20600	7	0	9	1	1	0	0	25	0	1	6	7	1	10000	2.89256	1	42.2185		37.1832		42.2185	37.1832			5.03532
25	8	2	1	40	2600	6000	20300	3	3	9	1	1	0	1	8	0	1	3	2	0	8500	2.11203	0	41.8968		42.6764		41.8968	42.6764			-0.779625
37	12	24	1	49	2600	11200	18400	10	2	21	1	1	1	1	20	0	1	13	17	1	10000	9.61221	1	47.4139		31.792		47.4139	31.792			15.6219
36	12	23.5	1	45	2500	6500	21400	8	0	0	1	1	0	0	20	0	1	8	9.5	0	20000	11.7338	1	43.6794		40.5842		43.6794	40.5842			3.09522
40	12	23	1	42	1800	8000	19400	7	1	8	1	1	1	1	15	0	1	11	14	0	10000	6.45129	1	43.1643		35.4163		43.1643	35.4163			7.74794
30	10	4.5	1	44	2000	7000	12500	7	0	9	1	0	0	0	4	0	0	6	3	1	6000	2.76859	1	41.5735		38.4647		41.5735	38.4647			3.10878
37	8	6	1	40	2500	8500	21900	7	4	5	1	1	0	1	18	0	0	8	3	0	8000	1.8595	0	44.0677		39.1271		44.0677	39.1271			4.94059
45	12	25	1	44	2000	6300	19950	6	2	13	1	1	1	0	30	0	0	11	8	0	10000	8.38968	1	42.7065		37.9993		42.7065	37.9993			4.70721
36	16	22	1	47	2000	6600	19500	8	1	12	1	1	1	1	20	0	0	13	6	0	10000	7.78555	1	45.6417		38.9766		45.6417	38.9766			6.66508
39	12	20.5	1	47	2500	6000	12200	9	0	9	1	0	1	1	8	1	1	7	5	0	6000	13.473	1	46.3218		35.8572		46.3218	35.8572			10.4646
80	0	7	1	44	2600	6400	13800	8	6	8	1	1	0	1	40	1	1	7	7	0	6000	3.69146	1	43.7027		28.3821		43.7027	28.3821			15.3207
44	0	3	1	44	2500	7000	11100	8	4	9	1	1	0	1	23	1	1	5	2	1	5000	2.21488	0	43.4378		34.5463		43.4378	34.5463			8.89144
32	0	8	1	45	2000	6300	34000	8	4	2	1	1	0	0	8	1	1	9	5	0	16000	3.55066	1	41.0378		38.5686		41.0378	38.5686			2.46925
65	10	22	1	48	2550	6000	14300	10	0	14	1	0	0	1	30	0	0	3	0	0	6000	35.9596	1	47.1559		35.7611		47.1559	35.7611			11.3948
28	8	20.5	1	40	1800	6400	8200	8	0	2	1	1	1	1	7	1	1	3	7	1	5000	16.9421	1	42.4388		39.7044		42.4388	39.7044			2.73433
40	10	22	1	43	1800	6500	33500	7	0	23	1	1	1	1	16	1	1	6	3	0	18000	12.4242	1	44.178		41.4762		44.178	41.4762			2.70171
40	8	7	1	40	2000	6300	28500	6	4	4	1	1	1	0	18	1	1	8	7	0	10000	2.16942	0	40.3908		39.7276		40.3908	39.7276			0.663223
70	0	3	1	44	2000	6400	17000	7	0	10	0	1	0	0	30	1	1	4	3	0	7000	2.76859	1	40.2541		34.3		40.2541	34.3			5.95416
30	10	4.5	1	43	2500	6300	12500	7	0	9	1	0	0	0	4	0	0	6	3	1	6000	2.54132	1	42.8197		38.2211		42.8197	38.2211			4.59862
37	8	6	1	40	2500	6300	21900	7	4	5	1	1	0	1	18	0	0	8	3	0	8000	1.8595	0	44.0677		39.1271		44.0677	39.1271			4.94059
45	8	23	1	40	2000	6400	19950	6	2	12	1	1	1	0	25	0	0	4	8	0	10000	14.2562	1	41.3598		39.4053		41.3598	39.4053			1.95446
42	10	20	1	40	2000	6500	15800	4	0	1	1	0	0	1	11	1	0	6	10	0	7000	8.26446	1	41.5163		35.4202		41.5163	35.4202			6.09604
38	10	8	1	45	2000	6300	18000	4	0	2	1	1	0	1	15	1	0	8	8	0	8000	3.99449	1	40.9595		38.2277		40.9595	38.2277			2.73183
35	12	3	1	47	2500	6600	54000	9	0	33	1	1	1	1	10	1	1	5	3	0	10000	2.76033	1	46.377		43.9893		46.377	43.9893			2.38771
44	10	20	1	44	2000	6400	50000	4	0	4	1	1	0	1	30	1	0	12	10	0	8000	6.15243	1	42.2249		40.1362		42.2249	40.1362			2.08865
35	8	9	1	40	2000	6300	15800	4	2	6	1	1	0	1	17	0	1	8	9	1	8000	2.78926	1	40.9941		36.9168		40.9941	36.9168			4.07732
36	0	6	1	43	2500	7000	19400	4	1	8	1	1	1	1	15	0	1	11	6	0	10000	1.84823	0	42.0727		33.312		42.0727	33.312			8.76071
30	10	4	1	44	2500	6300	12500	4	0	9	1	0	0	1	4	0	0	6	4	1	6000	2.46097	0	42.7244		37.0308		42.7244	37.0308			5.69358
37	8	20	1	40	2500	8500	21900	4	4	5	1	1	0	0	18	0	0	8	10	0	8000	6.19835	1	41.426		38.67		41.426	38.67			2.75598
45	12	5	1	44	2100	6400	19950	4	2	13	1	1	1	1	30	0	0	11	5	0	10000	1.67794	0	42.4266		37.2765		42.4266	37.2765			5.15004
36	16	22	1	48	2500	6500	19500	10	1	12	1	1	1	0	20	0	0	13	8	0	10000	8.29837	1	46.1905		38.9089		46.1905	38.9089			7.28167
35	10	8	1	42	2000	6300	19000	4	0	0	1	1	0	1	8	1	1	3	8	1	6000	8.22773	1	40.296		41.0186		40.296	41.0186			-0.722523
33	10	20	1	43	2000	6600	19000	4	0	0	1	0	0	1	8	1	1	7	10	0	10000	9.68123	1	41.5677		36.5611		41.5677	36.5611			5.00668
50	10	20	1	44	2500	6400	15100	6	0	2	1	1	0	1	15	1	1	9	10	0	8000	8.20324	1	43.9122		35.3036		43.9122	35.3036			8.60865
55	8	20	1	40	2500	6300	7500	6	4	1	0	0	0	0	30	1	1	9	10	1	4000	5.50964	1	42.4695		31.671		42.4695	31.671			10.7985
55	10	20	1	43	2500	7000	24000	6	3	11	1	1	0	1	30	1	1	6	10	0	10000	11.2948	1	44.1386		36.5563		44.1386	36.5563			7.58239
29	10	8	1	44	2400	6300	15500	6	0	0	1	0	0	1	5	1	1	7	8	0	5000	4.21881	1	42.8984		36.2836		42.8984	36.2836			6.6148
30	8	8	1	42	2500	6000	20500	6	4	3	0	0	0	0	13	1	1	6	8	1	8000	4.11387	1	41.6968		37.7138		41.6968	37.7138			3.98296
38	12	24	1	46	2540	7000	22500	6	0	8	1	1	0	1	20	1	1	7	7	1	9000	14.7344	1	44.8556		40.1512		44.8556	40.1512			4.70439
55	8	5	1	41	2000	5500	28700	6	0	40	1	1	0	0	25	1	1	8	5	0	14000	1.73898	0	42.4686		35.7944		42.4686	35.7944			6.67422
40	8	6	1	40	2300	6400	28500	6	4	4	1	1	1	1	18	1	1	8	6	0	10000	1.8595	0	42.6439		38.7426		42.6439	38.7426			3.90128
48	10	5	1	44	2000	6500	17000	6	0	10	0	1	0	1	30	1	1	4	5	0	7000	4.61433	1	42.0585		39.0773		42.0585	39.0773			2.98119
40	12	3	1	45	2500	6300	22000	6	3	14	1	1	1	1	12	1	1	6	3	0	9000	1.99725	0	43.9229		40.2715		43.9229	40.2715			3.65141
39	1	5	1	40	2500	6400	15800	6	0	1	1	0	0	0	11	1	0	6	5	0	7000	2.06612	0	40.8908		34.058		40.8908	34.058			6.83277
55	8	8	1	40	2000	7000	20600	6	0	9	1	1	0	1	25	0	1	6	8	1	10000	3.30579	1	41.9001		36.0739		41.9001	36.0739			5.82615
25	8	8	1	40	2100	6300	20300	6	3	9	1	1	0	0	8	0	1	3	8	1	8500	6.61157	1	40.3656		41.7892		40.3656	41.7892			-1.42356
37	10	20	1	41	2000	6000	18400	6	2	8	1	1	1	0	20	0	1	13	10	1	10000	4.28057	1	41.9623		36.479		41.9623	36.479			5.48335
36	12	23	1	48	2500	6400	21400	10	0	12	1	1	0	0	20	0	1	8	10	0	20000	14.0978	1	45.1649		39.1444		45.1649	39.1444			6.02051
35	8	5	1	40	2000	6500	15800	6	2	6	1	1	0	1	17	0	1	8	5	1	8000	1.54959	0	42.0935		37.9697		42.0935	37.9697			4.12385
36	0	3	1	44	2500	6300	19400	6	1	8	1	1	1	1	15	0	1	11	3	0	10000	1.00676	0	43.1503		34.0314		43.1503	34.0314			9.11885
30	10	2	1	43	2500	6600	12500	6	0	9	1	0	0	1	4	0	0	6	2	1	6000	1.12948	0	43.7265		37.447		43.7265	37.447			6.27944
36	0	8	1	43	2500	6400	19400	6	1	8	1	1	1	0	15	0	1	11	8	0	10000	2.46431	0	41.4879		33.584		41.4879	33.584			7.90389
30	10	5	1	44	2400	6300	12500	6	0	9	1	0	0	1	4	0	0	6	5	1	6000	3.07622	1	43.3696		36.5234		43.3696	36.5234			6.8462
37	8	6	1	40	2500	6300	21900	7	4	5	1	1	0	0	18	0	0	8	3	0	8000	1.8595	0	42.6499		40.2646		42.6499	40.2646			2.38533
45	10	22	1	44	2000	6400	19950	8	0	23	1	1	1	1	20	0	0	5	7	0	10000	16.2424	1	44.6887		37.7809		44.6887	37.7809			6.90773
40	8	7	1	40	2000	7000	28500	8	4	4	1	1	1	0	18	1	1	8	7	0	10000	2.16942	0	41.3214		39.4952		41.3214	39.4952			1.82618
70	0	3	1	44	2500	6600	17000	8	0	10	0	1	0	0	30	1	1	4	3	0	7000	2.76859	1	41.9588		33.9453		41.9588	33.9453			8.01343
30	10	4.5	1	44	2000	6400	12500	7	0	9	1	0	0	1	4	0	0	6	3	1	6000	2.76859	1	42.9996		37.3203		42.9996	37.3203			5.67931
37	8	6	1	40	2500	7000	21900	6	4	5	1	1	0	0	18	0	0	8	3	0	8000	1.8595	0	42.1833		40.3815		42.1833	40.3815			1.80177
45	12	25	1	47	2500	6000	19950	8	3	8	1	1	1	1	30	0	0	6	8	0	10000	19.169	1	45.5556		38.9072		45.5556	38.9072			6.64846
39	1	4	1	40	2000	6000	15800	3	0	1	1	0	0	0	11	1	0	6	2	0	7000	1.65289	0	38.518		35.6938		38.518	35.6938			2.82416
37	8	6	1	40	2000	8500	21900	6	4	5	1	1	0	1	18	0	0	8	3	0	8000	1.8595	0	42.37		39.4751		42.37	39.4751			2.89488
45	10	25	1	48	2500	6300	19950	10	2	12	1	1	1	1	30	0	0	9	10	0	10000	13.6211	1	46.675		35.5169		46.675	35.5169			11.1581
40	8	7	1	40	2500	6400	28500	8	4	4	1	1	1	0	18	1	1	8	7	0	10000	2.16942	0	42.608		39.2352		42.608	39.2352			3.37279
70	0	3	1	44	2500	7000	17000	8	0	10	0	1	0	1	30	1	1	4	3	0	7000	2.76859	1	43.3889		32.7985		43.3889	32.7985			10.5904
30	10	4.5	1	42	2500	6000	12500	7	0	9	1	0	0	1	4	0	0	6	3	1	6000	2.31405	0	44.2564		37.071		44.2564	37.071			7.18532
32	11	8	1	44	2500	6300	9500	8	4	2	1	1	0	0	8	1	1	9	5	0	7000	3.2813	1	43.1505		39.1554		43.1505	39.1554			3.99513
65	10	22	1	43	2500	6400	14300	6	0	1	1	0	0	1	30	0	0	3	0	0	6000	24.8485	1	44.4779		37.3362		44.4779	37.3362			7.1418
28	8	20.5	1	40	2000	6400	8200	8	0	2	1	1	1	1	7	1	1	3	7	1	5000	16.9421	1	42.9511		39.6011		42.9511	39.6011			3.34998
50	10	21	1	44	2500	7000	28000	7	0	40	1	1	0	0	20	1	1	7	4	0	12000	11.0744	1	45.4483		38.1607		45.4483	38.1607			7.28762
75	0	6	1	40	2000	8000	23500	8	4	4	1	1	1	0	40	1	1	8	6	0	10000	1.8595	0	40.5911		31.979		40.5911	31.979			8.61217
35	10	3.5	1	43	2500	6500	15000	6	0	2	1	0	0	1	15	1	1	4	3	1	6000	2.96488	1	43.0851		38.262		43.0851	38.262			4.82307
64	10	22	1	45	2300	5500	28000	7	0	16	1	1	0	1	30	1	1	8	3.5	0	12000	10.9848	1	45.2722		37.3617		45.2722	37.3617			7.91043
40	8	7	1	40	2000	6500	28500	8	4	4	1	1	1	1	18	1	1	8	7	0	10000	2.16942	0	42.7767		38.3386		42.7767	38.3386			4.43807
29	10	3	1	44	2000	8000	17000	7	0	10	0	1	0	1	30	1	1	4	3	0	7000	2.76859	1	42.6983		41.6888		42.6983	41.6888			1.0095
40	12	23	1	45	2300	6000	22000	6	3	14	1	1	1	0	12	1	1	6	6	0	9000	15.3122	1	43.0056		41.2817		43.0056	41.2817			1.7239
39	1	4	1	40	2000	7500	15800	3	0	1	1	0	0	1	11	1	0	6	2	0	7000	1.65289	0	39.9375		34.5547		39.9375	34.5547			5.3828
38	10	6	1	44	1950	10000	18000	6	0	2	1	1	0	1	15	1	0	8	4	0	8000	2.76859	1	42.046		39.401		42.046	39.401			2.64499
35	12	23	1	48	2600	9000	54000	10	0	19	1	1	1	1	10	1	1	5	7	0	10000	22.5565	1	47.2957		44.3762		47.2957	44.3762			2.91951
73	0	7	1	41	2000	8000	21200	6	0	4	1	1	0	0	30	1	0	12	7	0	8000	1.62305	0	40.1057		30.1602		40.1057	30.1602			9.94549
40	10	25	1	45	2400	6000	110000	8	0	39	1	1	1	0	15	1	0	6	20	0	30000	16.6437	1	44.6829		45.7726		44.6829	45.7726			-1.08962
36	16	20	1	48	2500	8000	19200	10	0	20	1	1	0	1	10	1	0	3	3	1	8000	32.6905	1	47.2942		43.0509		47.2942	43.0509			4.24323
48	0	4	1	44	2300	8000	25100	6	0	2	1	1	0	1	20	1	0	11	4	0	10000	1.34235	0	42.2678		33.78		42.2678	33.78			8.4878
35	10	4	1	44	2400	8000	19000	8	0	0	1	1	0	1	8	1	1	3	3	1	6000	4.92195	1	43.3874		42.0255		43.3874	42.0255			1.36198
70	0	3	1	44	2500	6600	17000	8	0	10	0	1	0	0	30	1	1	4	3	0	7000	2.76859	1	41.9588		33.9453		41.9588	33.9453			8.01343
30	10	4.5	1	44	2000	6400	12500	7	0	9	1	0	0	1	4	0	0	6	3	1	6000	2.76859	1	42.9996		37.3203		42.9996	37.3203			5.67931
37	8	6	1	40	2500	7000	21900	6	4	5	1	1	0	0	18	0	0	8	3	0	8000	1.8595	0	42.1833		40.3815		42.1833	40.3815			1.80177
45	12	25	1	47	2500	6000	19950	8	3	8	1	1	1	1	30	0	0	6	8	0	10000	19.169	1	45.5556		38.9072		45.5556	38.9072			6.64846
39	1	4	1	40	2000	6000	15800	3	0	1	1	0	0	0	11	1	0	6	2	0	7000	1.65289	0	38.518		35.6938		38.518	35.6938			2.82416
37	8	6	1	40	2000	8500	21900	6	4	5	1	1	0	1	18	0	0	8	3	0	8000	1.8595	0	42.37		39.4751		42.37	39.4751			2.89488
45	10	25	1	48	2500	6300	19950	10	2	12	1	1	1	1	30	0	0	9	10	0	10000	13.6211	1	46.675		35.5169		46.675	35.5169			11.1581
40	8	7	1	40	2500	6400	28500	8	4	4	1	1	1	0	18	1	1	8	7	0	10000	2.16942	0	42.608		39.2352		42.608	39.2352			3.37279
70	0	3	1	44	2500	7000	17000	8	0	10	0	1	0	1	30	1	1	4	3	0	7000	2.76859	1	43.3889		32.7985		43.3889	32.7985			10.5904
30	10	4.5	1	42	2500	6000	12500	7	0	9	1	0	0	1	4	0	0	6	3	1	6000	2.31405	0	44.2564		37.071		44.2564	37.071			7.18532
32	11	8	1	44	2500	6300	9500	8	4	2	1	1	0	0	8	1	1	9	5	0	7000	3.2813	1	43.1505		39.1554		43.1505	39.1554			3.99513
65	10	22	1	43	2500	6400	14300	6	0	1	1	0	0	1	30	0	0	3	0	0	6000	24.8485	1	44.4779		37.3362		44.4779	37.3362			7.1418
28	8	20.5	1	40	2000	6400	8200	8	0	2	1	1	1	1	7	1	1	3	7	1	5000	16.9421	1	42.9511		39.6011		42.9511	39.6011			3.34998
50	10	21	1	44	2500	7000	28000	7	0	40	1	1	0	0	20	1	1	7	4	0	12000	11.0744	1	45.4483		38.1607		45.4483	38.1607			7.28762
75	0	6	1	40	2000	8000	23500	8	4	4	1	1	1	0	40	1	1	8	6	0	10000	1.8595	0	40.5911		31.979		40.5911	31.979			8.61217
35	10	3.5	1	43	2500	6500	15000	6	0	2	1	0	0	1	15	1	1	4	3	1	6000	2.96488	1	43.0851		38.262		43.0851	38.262			4.82307
45	8	23	1	40	2000	6400	19950	6	2	12	1	1	1	0	25	0	0	4	8	0	10000	14.2562	1	41.3598		39.4053		41.3598	39.4053			1.95446
42	10	20	1	40	2000	6500	15800	4	0	1	1	0	0	1	11	1	0	6	10	0	7000	8.26446	1	41.5163		35.4202		41.5163	35.4202			6.09604
38	10	8	1	45	2000	6300	18000	4	0	2	1	1	0	1	15	1	0	8	8	0	8000	3.99449	1	40.9595		38.2277		40.9595	38.2277			2.73183
35	12	3	1	47	2500	6600	54000	9	0	33	1	1	1	1	10	1	1	5	3	0	10000	2.76033	1	46.377		43.9893		46.377	43.9893			2.38771
44	10	20	1	44	2000	6400	50000	4	0	4	1	1	0	1	30	1	0	12	10	0	8000	6.15243	1	42.2249		40.1362		42.2249	40.1362			2.08865
35	8	9	1	40	2000	6300	15800	4	2	6	1	1	0	1	17	0	1	8	9	1	8000	2.78926	1	40.9941		36.9168		40.9941	36.9168			4.07732
36	0	6	1	43	2500	7000	19400	4	1	8	1	1	1	1	15	0	1	11	6	0	10000	1.84823	0	42.0727		33.312		42.0727	33.312			8.76071
30	10	4	1	44	2500	6300	12500	4	0	9	1	0	0	1	4	0	0	6	4	1	6000	2.46097	0	42.7244		37.0308		42.7244	37.0308			5.69358
37	8	20	1	40	2500	8500	21900	4	4	5	1	1	0	0	18	0	0	8	10	0	8000	6.19835	1	41.426		38.67		41.426	38.67			2.75598
45	12	5	1	44	2100	6400	19950	4	2	13	1	1	1	1	30	0	0	11	5	0	10000	1.67794	0	42.4266		37.2765		42.4266	37.2765			5.15004
36	16	22	1	48	2500	6500	19500	10	1	12	1	1	1	0	20	0	0	13	8	0	10000	8.29837	1	46.1905		38.9089		46.1905	38.9089			7.28167
35	10	8	1	42	2000	6300	19000	4	0	0	1	1	0	1	8	1	1	3	8	1	6000	8.22773	1	40.296		41.0186		40.296	41.0186			-0.722523
33	10	20	1	43	2000	6600	19000	4	0	0	1	0	0	1	8	1	1	7	10	0	10000	9.68123	1	41.5677		36.5611		41.5677	36.5611			5.00668
50	10	20	1	44	2500	6400	15100	6	0	2	1	1	0	1	15	1	1	9	10	0	8000	8.20324	1	43.9122		35.3036		43.9122	35.3036			8.60865
55	8	20	1	40	2500	6300	7500	6	4	1	0	0	0	0	30	1	1	9	10	1	4000	5.50964	1	42.4695		31.671		42.4695	31.671			10.7985
55	10	20	1	43	2500	7000	24000	6	3	11	1	1	0	1	30	1	1	6	10	0	10000	11.2948	1	44.1386		36.5563		44.1386	36.5563			7.58239
29	10	8	1	44	2400	6300	15500	6	0	0	1	0	0	1	5	1	1	7	8	0	5000	4.21881	1	42.8984		36.2836		42.8984	36.2836			6.6148
30	8	8	1	42	2500	6000	20500	6	4	3	0	0	0	0	13	1	1	6	8	1	8000	4.11387	1	41.6968		37.7138		41.6968	37.7138			3.98296
38	12	24	1	46	2540	7000	22500	6	0	8	1	1	0	1	20	1	1	7	7	1	9000	14.7344	1	44.8556		40.1512		44.8556	40.1512			4.70439
55	8	5	1	41	2000	5500	28700	6	0	40	1	1	0	0	25	1	1	8	5	0	14000	1.73898	0	42.4686		35.7944		42.4686	35.7944			6.67422
40	8	6	1	40	2300	6400	28500	6	4	4	1	1	1	1	18	1	1	8	6	0	10000	1.8595	0	42.6439		38.7426		42.6439	38.7426			3.90128
48	10	5	1	44	2000	6500	17000	6	0	10	0	1	0	1	30	1	1	4	5	0	7000	4.61433	1	42.0585		39.0773		42.0585	39.0773			2.98119
40	12	3	1	45	2500	6300	22000	6	3	14	1	1	1	1	12	1	1	6	3	0	9000	1.99725	0	43.9229		40.2715		43.9229	40.2715			3.65141
39	1	5	1	40	2500	6400	15800	6	0	1	1	0	0	0	11	1	0	6	5	0	7000	2.06612	0	40.8908		34.058		40.8908	34.058			6.83277
55	8	8	1	40	2000	7000	20600	6	0	9	1	1	0	1	25	0	1	6	8	1	10000	3.30579	1	41.9001		36.0739		41.9001	36.0739			5.82615
25	8	8	1	40	2100	6300	20300	6	3	9	1	1	0	0	8	0	1	3	8	1	8500	6.61157	1	40.3656		41.7892		40.3656	41.7892			-1.42356
37	10	20	1	41	2000	6000	18400	6	2	8	1	1	1	0	20	0	1	13	10	1	10000	4.28057	1	41.9623		36.479		41.9623	36.479			5.48335
36	12	24	1	48	2500	6400	21400	10	0	12	1	1	0	0	20	0	1	8	10	0	20000	14.7107	1	45.2315		39.1874		45.2315	39.1874			6.04413
35	8	5	1	40	2000	6500	15800	6	2	6	1	1	0	1	17	0	1	8	5	1	8000	1.54959	0	42.0935		37.9697		42.0935	37.9697			4.12385
36	0	3	1	44	2500	6300	19400	6	1	8	1	1	1	1	15	0	1	11	3	0	10000	1.00676	0	43.1503		34.0314		43.1503	34.0314			9.11885
30	10	2	1	43	2500	6600	12500	6	0	9	1	0	0	1	4	0	0	6	2	1	6000	1.12948	0	43.7265		37.447		43.7265	37.447			6.27944
36	0	8	1	43	2500	6400	19400	6	1	8	1	1	1	0	15	0	1	11	8	0	10000	2.46431	0	41.4879		33.584		41.4879	33.584			7.90389
30	10	5	1	44	2400	6300	12500	6	0	9	1	0	0	1	4	0	0	6	5	1	6000	3.07622	1	43.3696		36.5234		43.3696	36.5234			6.8462
37	8	6	1	40	2500	6300	21900	7	4	5	1	1	0	0	18	0	0	8	3	0	8000	1.8595	0	42.6499		40.2646		42.6499	40.2646			2.38533
45	10	22	1	44	2000	6400	19950	8	0	23	1	1	1	1	20	0	0	5	7	0	10000	16.2424	1	44.6887		37.7809		44.6887	37.7809			6.90773
40	8	7	1	40	2000	6000	28500	8	4	4	1	1	1	1	18	1	1	8	7	0	10000	2.16942	0	42.7767		38.3386		42.7767	38.3386			4.43807
25	8	4	0	40	1800	7000	16000	8	3	4	0	0	0	0	10	1	1	6	1	1	6500	1.65289	0		36.0958		39.9334			36.0958	39.9334		-3.83761
30	8	2.5	0	41	1800	6500	20500	5	4	3	0	0	0	1	13	1	1	6	1.5	1	8000	1.15932	0		37.1448		39.434			37.1448	39.434		-2.28925
38	0	24	0	39	2500	7000	22500	8	0	8	1	1	0	0	20	1	1	7	3	1	9000	1.46163	0		41.5047		39.3553			41.5047	39.3553		2.14934
65	8	2	0	39	2000	6500	13500	8	4	2	0	0	0	0	7	1	1	3	1	1	5000	1.91001	0		39.2374		38.1303			39.2374	38.1303		1.10714
39	10	3	0	42	2000	8000	12000	4	0	2	1	1	0	1	10	1	0	7	2	0	4000	1.32231	0		39.6739		41.9103			39.6739	41.9103		-2.23638
48	0	2	0	39	2000	9000	16000	5	0	0	0	1	0	1	18	1	1	6	2	1	8000	0.955005	0		36.0896		36.117			36.0896	36.117		-0.0273972
33	10	2	0	44	2400	4000	19000	3	0	0	1	0	0	1	8	1	1	7	1	0	10000	1.0547	0		40.6923		41.7317			40.6923	41.7317		-1.03949
55	10	2	0	43	2500	6400	14500	8	0	11	1	0	0	1	30	1	1	4	2	1	6500	1.69421	0		44.4956		42.1706			44.4956	42.1706		2.32505
45	10	20	0	44	2600	6500	47000	7	4	22	0	1	1	1	40	1	1	10	4	0	20000	2.38292	0		45.7832		44.0486			45.7832	44.0486		1.73461
50	0	3	0	33	1800	8500	27700	5	0	5	0	1	0	1	30	0	1	9	3	0	17000	0.609122	0		35.146		35.5198			35.146	35.5198		-0.373814
30	0	3	0	37	1800	8000	15500	6	2	4	1	1	0	1	8	0	1	7	2.5	0	7000	0.869736	0		36.9506		37.1931			36.9506	37.1931		-0.242516
35	8	4	0	35	2100	7500	15800	6	2	6	1	1	0	1	17	0	1	8	4	1	8000	0.65427	0		40.6613		40.1786			40.6613	40.1786		0.482773
55	0	2	0	30	2000	6500	10000	6	2	6	0	0	0	1	30	0	1	5	1	1	5000	1.21212	0		37.6305		32.2468			37.6305	32.2468		5.38369
35	0	6	0	35	2000	7500	57500	8	2	14	1	1	1	1	15	0	0	15	4	0	28000	0.385675	0		41.1737		38.3989			41.1737	38.3989		2.77475
38	2	2	0	35	2000	7500	13350	8	0	2	1	0	0	0	20	0	0	7	2	1	5000	0.905155	0		37.9776		35.6093			37.9776	35.6093		2.36829
55	0	4	0	32	2000	5500	13300	8	0	2	1	1	0	0	35	0	0	6	2	1	6000	0.77135	0		37.7682		36.2675			37.7682	36.2675		1.50069
39	10	9.5	0	41	2500	8000	30200	8	0	2	0	1	0	1	7	1	0	7	7.5	1	18000	3.77607	1		43.0284		42.657			43.0284	42.657		0.371365
32	0	2	0	29	1500	6500	8900	5	0	1	0	0	1	1	10	0	0	7	0.5	1	5000	0.779221	0		33.094		33.9819			33.094	33.9819		-0.887856
47	0	2	0	39	2500	7500	17300	8	4	0	1	1	0	1	20	1	1	9	2	1	9000	0.63667	0		41.5484		35.8669			41.5484	35.8669		5.68147
35	10	2	0	43	1800	6300	11300	8	0	1	1	1	0	1	17	0	1	3	2	1	5000	2.25895	0		39.8347		43.0423			39.8347	43.0423		-3.20764
27	8	2	0	39	2600	6600	10700	7	3	2	1	0	0	1	9	1	1	4	2	1	4000	1.43251	0		43.0587		41.6294			43.0587	41.6294		1.42924
80	0	2	0	31	1900	5500	23900	8	6	16	0	0	0	0	60	1	1	10	0	0	14000	0.666667	0		39.2983		30.4848			39.2983	30.4848		8.81345
38	12	3	0	44	2100	6400	22500	8	0	8	1	1	0	1	20	1	1	7	3	1	9000	1.58205	0		43.0222		44.3476			43.0222	44.3476		-1.32537
27	8	2	0	44	2000	6600	13500	8	4	2	0	0	0	1	7	1	1	3	1	1	5000	2.46097	0		39.1165		40.0436			39.1165	40.0436		-0.927097
54	8	2	0	39	2000	7000	10000	6	2	6	0	0	0	0	25	0	1	7	1	1	5000	0.818575	0		36.9232		35.7405			36.9232	35.7405		1.18266
35	0	6	0	35	2000	6000	32500	8	2	14	1	1	1	1	15	0	0	15	4	0	15000	0.385675	0		41.0523		34.6965			41.0523	34.6965		6.35585
39	10	20	0	44	2500	6400	12000	4	0	2	1	1	0	0	10	1	0	7	10	0	4000	2.547	1		41.1726		43.9436			41.1726	43.9436		-2.77106
52	0	4	0	33	1900	6000	10000	4	2	6	0	1	0	1	25	0	1	5	4	1	5000	1.16804	0		36.2681		34.6704			36.2681	34.6704		1.59768
35	0	6	0	35	2000	7500	32500	4	2	14	1	1	1	1	15	0	0	15	6	0	15000	0.385675	0		39.8331		35.2028			39.8331	35.2028		4.63032
38	10	20	0	42	2000	6400	13350	4	0	2	1	1	0	1	20	0	0	7	10	1	5000	8.81543	1		41.0422		41.9343			41.0422	41.9343		-0.892078
27	8	5	0	42	2000	6400	13500	6	4	2	0	0	0	1	7	1	1	3	5	1	5000	2.14233	0		39.5733		40.1035			39.5733	40.1035		-0.530209
39	10	3	0	43	2500	6600	12000	6	0	2	1	1	0	0	10	1	0	7	3	0	4000	1.45218	0		40.7509		42.8278			40.7509	42.8278		-2.07688
35	12	3	0	42	2500	6300	17650	6	1	8	1	1	1	0	18	0	0	11	3	0	8000	0.841473	0		41.3793		42.1674			41.3793	42.1674		-0.788135
30	0	3	0	37	2000	6400	15500	6	2	4	1	1	0	1	8	0	1	7	3	0	7000	0.869736	0		37.9522		37.193			37.9522	37.193		0.759212
55	0	2	0	34	2000	7000	10000	6	2	6	0	0	0	0	20	0	1	5	1	1	5000	1.14601	0		35.5927		33.168			35.5927	33.168		2.42474
35	0	6	0	35	2000	6000	32500	8	2	14	1	1	1	0	15	0	0	15	4	0	15000	0.385675	0		39.0681		35.4796			39.0681	35.4796		3.58852
38	2	2	0	35	2500	6400	13350	8	0	2	1	0	0	0	20	0	0	7	2	1	5000	0.905155	0		39.9768		35.9176			39.9768	35.9176		4.05921
27	8	2	0	39	2000	6300	13500	5	4	2	0	0	0	1	7	1	1	3	1	1	5000	1.91001	0		37.7808		40.4241			37.7808	40.4241		-2.64333
54	0	2	0	33	2000	6300	10000	6	2	6	0	0	0	1	25	0	1	5	1	1	5000	1.02479	0		37.5692		32.3311			37.5692	32.3311		5.23812
35	0	6	0	35	2000	6300	32500	8	2	14	1	1	1	1	15	0	0	15	4	0	15000	0.385675	0		41.0523		34.6965			41.0523	34.6965		6.35585
39	10	3	0	43	2500	6300	12000	4	0	2	1	1	0	0	10	1	0	7	2	0	4000	1.45218	0		39.6577		43.0238			39.6577	43.0238		-3.3661
55	5	2	0	32	2100	6500	10000	6	2	6	0	0	0	0	25	0	1	5	1	1	5000	0.903581	0		37.0414		35.4071			37.0414	35.4071		1.63424
35	0	6	0	35	2000	7500	32500	8	2	14	1	1	1	1	15	0	0	15	4	0	15000	0.385675	0		41.0523		34.6965			41.0523	34.6965		6.35585
38	2	2	0	35	2000	6400	13350	8	0	2	1	0	0	1	20	0	0	7	2	1	5000	0.905155	0		39.951		34.8471			39.951	34.8471		5.10397
27	8	2	0	39	2000	6400	13500	8	4	2	0	0	0	0	7	1	1	3	1	1	5000	1.91001	0		37.0885		40.9354			37.0885	40.9354		-3.84692
38	0	3	0	43	2000	6400	22500	8	0	8	1	1	0	0	20	1	1	7	3	1	9000	1.45218	0		38.8842		38.7833			38.8842	38.7833		0.10091
25	8	4	0	40	1800	7000	16000	8	3	4	0	0	0	0	10	1	1	6	1	1	6500	1.65289	0		36.0958		39.9334			36.0958	39.9334		-3.83761
30	8	2.5	0	41	1800	6500	20500	5	4	3	0	0	0	1	13	1	1	6	1.5	1	8000	1.15932	0		37.1448		39.434			37.1448	39.434		-2.28925
38	0	24	0	39	2500	7000	22500	8	0	8	1	1	0	0	20	1	1	7	3	1	9000	7.46163	1		41.5047		39.3553			41.5047	39.3553		2.14934
65	8	2	0	39	2000	6500	13500	8	4	2	0	0	0	0	7	1	1	3	1	1	5000	1.91001	0		39.2374		38.1303			39.2374	38.1303		1.10714
39	10	3	0	42	2000	8000	12000	4	0	2	1	1	0	1	10	1	0	7	2	0	4000	1.32231	0		39.6739		41.9103			39.6739	41.9103		-2.23638
48	0	2	0	39	2000	9000	16000	5	0	0	0	1	0	1	18	1	1	6	2	1	8000	0.955005	0		36.0896		36.117			36.0896	36.117		-0.0273972
54	0	2	0	33	2000	6300	10000	6	2	6	0	0	0	1	25	0	1	5	1	1	5000	1.02479	0		37.5692		32.3311			37.5692	32.3311		5.23812
35	0	6	0	35	2000	6300	32500	8	2	14	1	1	1	1	15	0	0	15	4	0	15000	0.385675	0		41.0523		34.6965			41.0523	34.6965		6.35585
39	10	3	0	43	2500	6300	12000	4	0	2	1	1	0	0	10	1	0	7	2	0	4000	1.45218	0		39.6577		43.0238			39.6577	43.0238		-3.3661
55	5	2	0	32	2100	6500	10000	6	2	6	0	0	0	0	25	0	1	5	1	1	5000	0.903581	0		37.0414		35.4071			37.0414	35.4071		1.63424
35	0	6	0	35	2000	7500	32500	8	2	14	1	1	1	1	15	0	0	15	4	0	15000	0.385675	0		41.0523		34.6965			41.0523	34.6965		6.35585
38	2	2	0	35	2000	6400	13350	8	0	2	1	0	0	1	20	0	0	7	2	1	5000	0.905155	0		39.951		34.8471			39.951	34.8471		5.10397
27	8	2	0	39	2000	6400	13500	8	4	2	0	0	0	0	7	1	1	3	1	1	5000	1.91001	0		37.0885		40.9354			37.0885	40.9354		-3.84692
38	0	3	0	43	2000	6400	22500	8	0	8	1	1	0	0	20	1	1	7	3	1	9000	1.45218	0		38.8842		38.7833			38.8842	38.7833		0.10091
25	8	4	0	40	1800	7000	16000	8	3	4	0	0	0	0	10	1	1	6	1	1	6500	1.65289	0		36.0958		39.9334			36.0958	39.9334		-3.83761
39	10	20	0	44	2500	6400	12000	4	0	2	1	1	0	0	10	1	0	7	10	0	4000	1.547	0		41.1726		43.9436			41.1726	43.9436		-2.77106
52	0	4	0	33	1900	6000	10000	4	2	6	0	1	0	1	25	0	1	5	4	1	5000	1.16804	0		36.2681		34.6704			36.2681	34.6704		1.59768
35	0	6	0	35	2000	7500	32500	4	2	14	1	1	1	1	15	0	0	15	6	0	15000	0.385675	0		39.8331		35.2028			39.8331	35.2028		4.63032
38	10	20	0	42	2000	6400	13350	4	0	2	1	1	0	1	20	0	0	7	10	1	5000	8.81543	1		41.0422		41.9343			41.0422	41.9343		-0.892078
27	8	5	0	42	2000	6400	13500	6	4	2	0	0	0	1	7	1	1	3	5	1	5000	2.14233	0		39.5733		40.1035			39.5733	40.1035		-0.530209
39	10	3	0	43	2500	6600	12000	6	0	2	1	1	0	0	10	1	0	7	3	0	4000	1.45218	0		40.7509		42.8278			40.7509	42.8278		-2.07688
35	12	3	0	42	2500	6300	17650	6	1	8	1	1	1	0	18	0	0	11	3	0	8000	0.841473	0		41.3793		42.1674			41.3793	42.1674		-0.788135
30	0	3	0	37	2000	6400	15500	6	2	4	1	1	0	1	8	0	1	7	3	0	7000	0.869736	0		37.9522		37.193			37.9522	37.193		0.759212
55	0	2	0	34	2000	7000	10000	6	2	6	0	0	0	0	20	0	1	5	1	1	5000	1.14601	0		35.5927		33.168			35.5927	33.168		2.42474
35	0	6	0	35	2000	6000	32500	8	2	14	1	1	1	0	15	0	0	15	4	0	15000	0.385675	0		39.0681		35.4796			39.0681	35.4796		3.58852
38	2	2	0	35	2500	6400	13350	8	0	2	1	0	0	0	20	0	0	7	2	1	5000	0.905155	0		39.9768		35.9176			39.9768	35.9176		4.05921
55	0	2	0	34	2000	7000	10000	6	2	6	0	0	0	0	20	0	1	5	1	1	5000	1.14601	0		35.5927		33.168			35.5927	33.168		2.42474
35	0	6	0	35	2000	6000	32500	8	2	14	1	1	1	0	15	0	0	15	4	0	15000	0.385675	0		39.0681		35.4796			39.0681	35.4796		3.58852
38	2	2	0	35	2500	6400	13350	8	0	2	1	0	0	0	20	0	0	7	2	1	5000	0.905155	0		39.9768		35.9176			39.9768	35.9176		4.05921
27	8	2	0	39	2000	6300	13500	5	4	2	0	0	0	1	7	1	1	3	1	1	5000	1.91001	0		37.7808		40.4241			37.7808	40.4241		-2.64333
54	0	2	0	33	2000	6300	10000	6	2	6	0	0	0	1	25	0	1	5	1	1	5000	1.02479	0		37.5692		32.3311			37.5692	32.3311		5.23812
35	0	6	0	35	2000	6300	32500	8	2	14	1	1	1	1	15	0	0	15	4	0	15000	0.385675	0		41.0523		34.6965			41.0523	34.6965		6.35585
39	10	3	0	43	2500	6300	12000	4	0	2	1	1	0	0	10	1	0	7	2	0	4000	1.45218	0		39.6577		43.0238			39.6577	43.0238		-3.3661
55	5	2	0	32	2100	6500	10000	6	2	6	0	0	0	0	25	0	1	5	1	1	5000	0.903581	0		37.0414		35.4071			37.0414	35.4071		1.63424
35	0	6	0	35	2000	7500	32500	8	2	14	1	1	1	1	15	0	0	15	4	0	15000	0.385675	0		41.0523		34.6965			41.0523	34.6965		6.35585
38	2	2	0	35	2000	6400	13350	8	0	2	1	0	0	1	20	0	0	7	2	1	5000	0.905155	0		39.951		34.8471			39.951	34.8471		5.10397
27	8	2	0	39	2000	6400	13500	8	4	2	0	0	0	0	7	1	1	3	1	1	5000	1.91001	0		37.0885		40.9354			37.0885	40.9354		-3.84692
38	0	3	0	43	2000	6400	22500	8	0	8	1	1	0	0	20	1	1	7	3	1	9000	1.45218	0		38.8842		38.7833			38.8842	38.7833		0.10091
25	8	4	0	40	1800	7000	16000	8	3	4	0	0	0	0	10	1	1	6	1	1	6500	1.65289	0		36.0958		39.9334			36.0958	39.9334		-3.83761
30	8	2.5	0	41	1800	6500	20500	5	4	3	0	0	0	1	13	1	1	6	1.5	1	8000	1.15932	0		37.1448		39.434			37.1448	39.434		-2.28925
38	0	24	0	39	2500	7000	22500	8	0	8	1	1	0	0	20	1	1	7	3	1	9000	2.46163	0		41.5047		39.3553			41.5047	39.3553		2.14934
65	8	2	0	39	2000	6500	13500	8	4	2	0	0	0	0	7	1	1	3	1	1	5000	1.91001	0		39.2374		38.1303			39.2374	38.1303		1.10714
39	10	3	0	42	2000	8000	12000	4	0	2	1	1	0	1	10	1	0	7	2	0	4000	1.32231	0		39.6739		41.9103			39.6739	41.9103		-2.23638
48	0	2	0	39	2000	9000	16000	5	0	0	0	1	0	1	18	1	1	6	2	1	8000	0.955005	0		36.0896		36.117			36.0896	36.117		-0.0273972
33	10	2	0	44	2400	4000	19000	3	0	0	1	0	0	1	8	1	1	7	1	0	10000	1.0547	0		40.6923		41.7317			40.6923	41.7317		-1.03949
55	10	2	0	43	2500	6400	14500	8	0	11	1	0	0	1	30	1	1	4	2	1	6500	1.69421	0		44.4956		42.1706			44.4956	42.1706		2.32505
45	10	20	0	44	2600	6500	47000	7	4	22	0	1	1	1	40	1	1	10	4	0	20000	2.38292	0		45.7832		44.0486			45.7832	44.0486		1.73461
50	0	3	0	33	1800	8500	27700	5	0	5	0	1	0	1	30	0	1	9	3	0	17000	0.609122	0		35.146		35.5198			35.146	35.5198		-0.373814
30	0	3	0	37	1800	8000	15500	6	2	4	1	1	0	1	8	0	1	7	2.5	0	7000	0.869736	0		36.9506		37.1931			36.9506	37.1931		-0.242516
35	8	4	0	35	2100	7500	15800	6	2	6	1	1	0	1	17	0	1	8	4	1	8000	0.65427	0		40.6613		40.1786			40.6613	40.1786		0.482773
55	0	2	0	30	2000	6500	10000	6	2	6	0	0	0	1	30	0	1	5	1	1	5000	1.43251	0		37.6305		32.2468			37.6305	32.2468		5.38369
35	0	6	0	35	2000	7500	57500	8	2	14	1	1	1	1	15	0	0	15	4	0	28000	0.385675	0		41.1737		38.3989			41.1737	38.3989		2.77475
38	2	2	0	35	2000	7500	13350	8	0	2	1	0	0	0	20	0	0	7	2	1	5000	0.905155	0		37.9776		35.6093			37.9776	35.6093		2.36829
55	0	4	0	32	2000	5500	13300	8	0	2	1	1	0	0	35	0	0	6	2	1	6000	0.77135	0		37.7682		36.2675			37.7682	36.2675		1.50069
39	10	9.5	0	41	2500	8000	30200	8	0	2	0	1	0	1	7	1	0	7	7.5	1	18000	3.77607	1		43.0284		42.657			43.0284	42.657		0.371365
32	0	2	0	29	1500	6500	8900	5	0	1	0	0	1	1	10	0	0	7	0.5	1	5000	0.779221	0		33.094		33.9819			33.094	33.9819		-0.887856
47	0	2	0	39	2500	7500	17300	8	4	0	1	1	0	1	20	1	1	9	2	1	9000	0.63667	0		41.5484		35.8669			41.5484	35.8669		5.68147
35	10	2	0	43	1800	6300	11300	8	0	1	1	1	0	1	17	0	1	3	2	1	5000	2.25895	0		39.8347		43.0423			39.8347	43.0423		-3.20764
27	8	2	0	39	2600	6600	10700	7	3	2	1	0	0	1	9	1	1	4	2	1	4000	1.43251	0		43.0587		41.6294			43.0587	41.6294		1.42924
80	0	2	0	31	1900	5500	23900	8	6	16	0	0	0	0	60	1	1	10	0	0	14000	0.666667	0		39.2983		30.4848			39.2983	30.4848		8.81345
38	12	3	0	44	2100	6400	22500	8	0	8	1	1	0	1	20	1	1	7	3	1	9000	1.58205	0		43.0222		44.3476			43.0222	44.3476		-1.32537
27	8	2	0	44	2000	6600	13500	8	4	2	0	0	0	1	7	1	1	3	1	1	5000	2.46097	0		39.1165		40.0436			39.1165	40.0436		-0.927097
54	8	2	0	39	2000	7000	10000	6	2	6	0	0	0	0	25	0	1	7	1	1	5000	0.818575	0		36.9232		35.7405			36.9232	35.7405		1.18266
35	0	6	0	35	2000	6000	32500	8	2	14	1	1	1	1	15	0	0	15	4	0	15000	0.385675	0		41.0523		34.6965			41.0523	34.6965		6.35585
39	10	20	0	44	2500	6400	12000	4	0	2	1	1	0	0	10	1	0	7	10	0	4000	2.547	1		41.1726		43.9436			41.1726	43.9436		-2.77106
52	0	4	0	33	1900	6000	10000	4	2	6	0	1	0	1	25	0	1	5	4	1	5000	1.16804	0		36.2681		34.6704			36.2681	34.6704		1.59768
35	0	6	0	35	2000	7500	32500	4	2	14	1	1	1	1	15	0	0	15	6	0	15000	0.385675	0		39.8331		35.2028			39.8331	35.2028		4.63032
38	10	20	0	42	2000	6400	13350	4	0	2	1	1	0	1	20	0	0	7	10	1	5000	2.81543	1		41.0422		41.9343			41.0422	41.9343		-0.892078
27	8	5	0	42	2000	6400	13500	6	4	2	0	0	0	1	7	1	1	3	5	1	5000	2.14233	0		39.5733		40.1035			39.5733	40.1035		-0.530209
39	10	3	0	43	2500	6600	12000	6	0	2	1	1	0	0	10	1	0	7	3	0	4000	1.45218	0		40.7509		42.8278			40.7509	42.8278		-2.07688
35	12	3	0	42	2500	6300	17650	6	1	8	1	1	1	0	18	0	0	11	3	0	8000	0.841473	0		41.3793		42.1674			41.3793	42.1674		-0.788135
30	0	3	0	37	2000	6400	15500	6	2	4	1	1	0	1	8	0	1	7	3	0	7000	0.869736	0		37.9522		37.193			37.9522	37.193		0.759212
55	0	2	0	34	2000	7000	10000	6	2	6	0	0	0	0	20	0	1	5	1	1	5000	1.14601	0		35.5927		33.168			35.5927	33.168		2.42474
35	0	6	0	35	2000	6000	32500	8	2	14	1	1	1	0	15	0	0	15	4	0	15000	0.385675	0		39.0681		35.4796			39.0681	35.4796		3.58852
38	2	2	0	35	2500	6400	13350	8	0	2	1	0	0	0	20	0	0	7	2	1	5000	0.905155	0		39.9768		35.9176			39.9768	35.9176		4.05921
27	8	2	0	39	2000	6300	13500	5	4	2	0	0	0	1	7	1	1	3	1	1	5000	1.91001	0		37.7808		40.4241			37.7808	40.4241		-2.64333
54	0	2	0	33	2000	6300	10000	6	2	6	0	0	0	1	25	0	1	5	1	1	5000	1.02479	0		37.5692		32.3311			37.5692	32.3311		5.23812
35	0	6	0	35	2000	6300	32500	8	2	14	1	1	1	1	15	0	0	15	4	0	15000	0.385675	0		41.0523		34.6965			41.0523	34.6965		6.35585
39	10	3	0	43	2500	6300	12000	4	0	2	1	1	0	0	10	1	0	7	2	0	4000	1.45218	0		39.6577		43.0238			39.6577	43.0238		-3.3661
55	5	2	0	32	2100	6500	10000	6	2	6	0	0	0	0	25	0	1	5	1	1	5000	0.903581	0		37.0414		35.4071			37.0414	35.4071		1.63424
35	0	6	0	35	2000	7500	32500	8	2	14	1	1	1	1	15	0	0	15	4	0	15000	0.385675	0		41.0523		34.6965			41.0523	34.6965		6.35585
38	2	2	0	35	2000	6400	13350	8	0	2	1	0	0	1	20	0	0	7	2	1	5000	0.905155	0		39.951		34.8471			39.951	34.8471		5.10397
27	8	2	0	39	2000	6400	13500	8	4	2	0	0	0	0	7	1	1	3	1	1	5000	1.91001	0		37.0885		40.9354			37.0885	40.9354		-3.84692
38	0	3	0	43	2000	6400	22500	8	0	8	1	1	0	0	20	1	1	7	3	1	9000	1.45218	0		38.8842		38.7833			38.8842	38.7833		0.10091
25	8	4	0	40	1800	7000	16000	8	3	4	0	0	0	0	10	1	1	6	1	1	6500	1.65289	0		36.0958		39.9334			36.0958	39.9334		-3.83761
30	8	2.5	0	41	1800	6500	20500	5	4	3	0	0	0	1	13	1	1	6	1.5	1	8000	1.15932	0		37.1448		39.434			37.1448	39.434		-2.28925
38	0	24	0	39	2500	7000	22500	8	0	8	1	1	0	0	20	1	1	7	3	1	9000	7.46163	1		41.5047		39.3553			41.5047	39.3553		2.14934
65	8	2	0	39	2000	6500	13500	8	4	2	0	0	0	0	7	1	1	3	1	1	5000	1.91001	0		39.2374		38.1303			39.2374	38.1303		1.10714
39	10	3	0	42	2000	8000	12000	4	0	2	1	1	0	1	10	1	0	7	2	0	4000	1.32231	0		39.6739		41.9103			39.6739	41.9103		-2.23638
48	0	2	0	39	2000	9000	16000	5	0	0	0	1	0	1	18	1	1	6	2	1	8000	0.955005	0		36.0896		36.117			36.0896	36.117		-0.0273972
54	0	2	0	33	2000	6300	10000	6	2	6	0	0	0	1	25	0	1	5	1	1	5000	1.02479	0		37.5692		32.3311			37.5692	32.3311		5.23812
35	0	6	0	35	2000	6300	32500	8	2	14	1	1	1	1	15	0	0	15	4	0	15000	0.385675	0		41.0523		34.6965			41.0523	34.6965		6.35585
39	10	3	0	43	2500	6300	12000	4	0	2	1	1	0	0	10	1	0	7	2	0	4000	1.45218	0		39.6577		43.0238			39.6577	43.0238		-3.3661
55	5	2	0	32	2100	6500	10000	6	2	6	0	0	0	0	25	0	1	5	1	1	5000	0.903581	0		37.0414		35.4071			37.0414	35.4071		1.63424
35	0	6	0	35	2000	7500	32500	8	2	14	1	1	1	1	15	0	0	15	4	0	15000	0.385675	0		41.0523		34.6965			41.0523	34.6965		6.35585
38	2	2	0	35	2000	6400	13350	8	0	2	1	0	0	1	20	0	0	7	2	1	5000	0.905155	0		39.951		34.8471			39.951	34.8471		5.10397
27	8	2	0	39	2000	6400	13500	8	4	2	0	0	0	0	7	1	1	3	1	1	5000	1.91001	0		37.0885		40.9354			37.0885	40.9354		-3.84692
38	0	3	0	43	2000	6400	22500	8	0	8	1	1	0	0	20	1	1	7	3	1	9000	1.45218	0		38.8842		38.7833			38.8842	38.7833		0.10091
25	8	4	0	40	1800	7000	16000	8	3	4	0	0	0	0	10	1	1	6	1	1	6500	1.65289	0		36.0958		39.9334			36.0958	39.9334		-3.83761
39	10	20	0	44	2500	6400	12000	4	0	2	1	1	0	0	10	1	0	7	10	0	4000	3.547	1		41.1726		43.9436			41.1726	43.9436		-2.77106
52	0	4	0	33	1900	6000	10000	4	2	6	0	1	0	1	25	0	1	5	4	1	5000	1.16804	0		36.2681		34.6704			36.2681	34.6704		1.59768
35	0	6	0	35	2000	7500	32500	4	2	14	1	1	1	1	15	0	0	15	6	0	15000	0.385675	0		39.8331		35.2028			39.8331	35.2028		4.63032
38	10	20	0	42	2000	6400	13350	4	0	2	1	1	0	1	20	0	0	7	10	1	5000	2.81543	1		41.0422		41.9343			41.0422	41.9343		-0.892078
27	8	5	0	42	2000	6400	13500	6	4	2	0	0	0	1	7	1	1	3	5	1	5000	2.14233	0		39.5733		40.1035			39.5733	40.1035		-0.530209
39	10	3	0	43	2500	6600	12000	6	0	2	1	1	0	0	10	1	0	7	3	0	4000	1.45218	0		40.7509		42.8278			40.7509	42.8278		-2.07688
35	12	3	0	42	2500	6300	17650	6	1	8	1	1	1	0	18	0	0	11	3	0	8000	0.841473	0		41.3793		42.1674			41.3793	42.1674		-0.788135
30	0	3	0	37	2000	6400	15500	6	2	4	1	1	0	1	8	0	1	7	3	0	7000	0.672963	0		37.9522		37.193			37.9522	37.193		0.759212
55	0	2	0	34	2000	7000	10000	6	2	6	0	0	0	0	20	0	1	5	1	1	5000	1.14601	0		35.5927		33.168			35.5927	33.168		2.42474
35	0	6	0	35	2000	6000	32500	8	2	14	1	1	1	0	15	0	0	15	4	0	15000	0.385675	0		39.0681		35.4796			39.0681	35.4796		3.58852
38	2	2	0	35	2500	6400	13350	8	0	2	1	0	0	0	20	0	0	7	2	1	5000	0.905155	0		39.9768		35.9176			39.9768	35.9176		4.05921

## Sheet: Poverty G
age	education	tland	ccadpr	yield	seeds	frtl	texp	timehhh	timefmh	nolvstk	awcc	irigationfacl	agrimchnr	smartphn	farmingexp	ascrdt	asextn	fmlsize	wheatarea	fmlsystem	expfod	texptt	povetry	cal1	cal2	cal3	pov_gap	sev_pov	poverty_gap	yc1_1	yc2_1	yc1_2	yc2_2	participationdoadapt	nonparticipationdoadapt	participatiationdnotadapt	nonparticipationdonotadapt	att	atu
75	0	6	1	40	2000	8000	23500	8	4	4	1	1	1	0	40	1	1	8	6	0	10000	1.8595	1	0.002045	0.533742	0.0405	0.021316	0.000454	0.011377	0.02737	0.252071			0.02737	0.252071			-0.224701
40	8	7	1	40	2000	6500	28500	8	4	4	1	1	1	1	18	1	1	8	7	0	10000	2.16942	1			-0.26942	-0.1418	0.020107	-0.075685	-0.056145	0.060196			-0.056145	0.060196			-0.116341
39	1	4	1	40	2000	7500	15800	3	0	1	1	0	0	1	11	1	0	6	2	0	7000	1.65289	1			0.24711	0.130058	0.016915	0.069417	0.042424	0.251987			0.042424	0.251987			-0.209563
73	0	7	1	41	2000	8000	21200	6	0	4	1	1	0	0	30	1	0	12	7	0	8000	1.62305	1			0.27695	0.145763	0.021247	0.0778	0.079636	0.457233			0.079636	0.457233			-0.377597
48	0	4	1	44	2300	8000	25100	6	0	2	1	1	0	1	20	1	0	11	4	0	10000	1.34235	1			0.55765	0.2935	0.086142	0.156653	0.201319	0.398325			0.201319	0.398325			-0.197005
50	10	3	1	41	2000	8000	15100	5	0	2	1	1	0	0	15	1	1	9	2	0	8000	0.927456	1			0.972544	0.511865	0.262006	0.273204	0.262968	0.233896			0.262968	0.233896			0.029072
55	10	2	1	43	2000	6000	7500	8	4	1	0	0	0	1	20	1	1	10	1	1	4000	0.677686	1			1.22231	0.643323	0.413865	0.343369	0.335388	0.307335			0.335388	0.307335			0.028053
29	10	4	1	45	2400	6400	15500	6	0	0	1	0	0	1	5	1	1	7	0	0	5000	2.28257	1			-0.38257	-0.201353	0.040543	-0.10747	0.057735	0.139643			0.057735	0.139643			-0.081909
25	8	2	1	40	2600	6000	20300	3	3	9	1	1	0	1	8	0	1	3	2	0	8500	2.11203	1			-0.21203	-0.111595	0.012453	-0.059563	-0.032598	-0.090445			-0.032598	-0.090445			0.057847
37	8	6	1	40	2500	8500	21900	7	4	5	1	1	0	1	18	0	0	8	3	0	8000	1.8595	1			0.0405	0.021316	0.000454	0.011377	-0.0624	0.103249			-0.0624	0.103249			-0.165649
44	0	3	1	44	2500	7000	11100	8	4	9	1	1	0	1	23	1	1	5	2	1	5000	2.21488	1			-0.31488	-0.165726	0.027465	-0.088455	-0.004014	0.094767			-0.004014	0.094767			-0.098781
40	8	7	1	40	2000	6300	28500	6	4	4	1	1	1	0	18	1	1	8	7	0	10000	2.16942	1			-0.26942	-0.1418	0.020107	-0.075685	-0.025626	0.073414			-0.025626	0.073414			-0.09904
37	8	6	1	40	2500	6300	21900	7	4	5	1	1	0	1	18	0	0	8	3	0	8000	1.8595	1			0.0405	0.021316	0.000454	0.011377	-0.0459	0.09895			-0.0459	0.09895			-0.14485
36	0	6	1	43	2500	7000	19400	4	1	8	1	1	1	1	15	0	1	11	6	0	10000	1.84823	1			0.05177	0.027247	0.000742	0.014543	-0.027903	0.353196			-0.027903	0.353196			-0.381099
30	10	4	1	44	2500	6300	12500	4	0	9	1	0	0	1	4	0	0	6	4	1	6000	2.46097	1			-0.56097	-0.295247	0.087171	-0.157586	-0.097778	0.068894			-0.097778	0.068894			-0.166672
45	12	5	1	44	2100	6400	19950	4	2	13	1	1	1	1	30	0	0	11	5	0	10000	1.67794	1			0.22206	0.116874	0.013659	0.06238	0.089573	0.208575			0.089573	0.208575			-0.119002
55	8	5	1	41	2000	5500	28700	6	0	40	1	1	0	0	25	1	1	8	5	0	14000	1.73898	1			0.16102	0.084747	0.007182	0.045233	0.020047	-0.107328			0.020047	-0.107328			0.127375
40	8	6	1	40	2300	6400	28500	6	4	4	1	1	1	1	18	1	1	8	6	0	10000	1.8595	1			0.0405	0.021316	0.000454	0.011377	-0.057792	0.104333			-0.057792	0.104333			-0.162125
40	12	3	1	45	2500	6300	22000	6	3	14	1	1	1	1	12	1	1	6	3	0	9000	1.99725	1			-0.09725	-0.051184	0.00262	-0.027319	0.024952	-0.046369			0.024952	-0.046369			0.071321
39	1	5	1	40	2500	6400	15800	6	0	1	1	0	0	0	11	1	0	6	5	0	7000	2.06612	1			-0.16612	-0.087432	0.007644	-0.046666	-0.080766	0.198649			-0.080766	0.198649			-0.279415
35	8	5	1	40	2000	6500	15800	6	2	6	1	1	0	1	17	0	1	8	5	1	8000	1.54959	1			0.35041	0.184426	0.034013	0.098436	0.042279	0.124575			0.042279	0.124575			-0.082296
36	0	3	1	44	2500	6300	19400	6	1	8	1	1	1	1	15	0	1	11	3	0	10000	1.00676	1			0.89324	0.470126	0.221019	0.250926	0.252605	0.352972			0.252605	0.352972			-0.100367
30	10	2	1	43	2500	6600	12500	6	0	9	1	0	0	1	4	0	0	6	2	1	6000	1.12948	1			0.77052	0.405537	0.16446	0.216452	0.100986	0.066178			0.100986	0.066178			0.034808
36	0	8	1	43	2500	6400	19400	6	1	8	1	1	1	0	15	0	1	11	8	0	10000	2.46431	1			-0.56431	-0.297005	0.088212	-0.158524	-0.097711	0.294527			-0.097711	0.294527			-0.392239
37	8	6	1	40	2500	6300	21900	7	4	5	1	1	0	0	18	0	0	8	3	0	8000	1.8595	1			0.0405	0.021316	0.000454	0.011377	0.004357	0.080718			0.004357	0.080718			-0.076361
40	8	7	1	40	2000	7000	28500	8	4	4	1	1	1	0	18	1	1	8	7	0	10000	2.16942	1			-0.26942	-0.1418	0.020107	-0.075685	-0.007631	0.047904			-0.007631	0.047904			-0.055535
37	8	6	1	40	2500	7000	21900	6	4	5	1	1	0	0	18	0	0	8	3	0	8000	1.8595	1			0.0405	0.021316	0.000454	0.011377	-0.005144	0.09519			-0.005144	0.09519			-0.100334
39	1	4	1	40	2000	6000	15800	3	0	1	1	0	0	0	11	1	0	6	2	0	7000	1.65289	1			0.24711	0.130058	0.016915	0.069417	0.069261	0.236866			0.069261	0.236866			-0.167605
37	8	6	1	40	2000	8500	21900	6	4	5	1	1	0	1	18	0	0	8	3	0	8000	1.8595	1			0.0405	0.021316	0.000454	0.011377	-0.000189	0.106543			-0.000189	0.106543			-0.106732
40	8	7	1	40	2500	6400	28500	8	4	4	1	1	1	0	18	1	1	8	7	0	10000	2.16942	1			-0.26942	-0.1418	0.020107	-0.075685	-0.106186	0.049078			-0.106186	0.049078			-0.155264
30	10	4.5	1	42	2500	6000	12500	7	0	9	1	0	0	1	4	0	0	6	3	1	6000	2.31405	1			-0.41405	-0.217921	0.04749	-0.116314	-0.092415	0.030512			-0.092415	0.030512			-0.122927
75	0	6	1	40	2000	8000	23500	8	4	4	1	1	1	0	40	1	1	8	6	0	10000	1.8595	1			0.0405	0.021316	0.000454	0.011377	0.005277	0.250658			0.005277	0.250658			-0.245381
40	8	7	1	40	2000	6500	28500	8	4	4	1	1	1	1	18	1	1	8	7	0	10000	2.16942	1			-0.26942	-0.1418	0.020107	-0.075685	-0.073692	0.068063			-0.073692	0.068063			-0.141755
39	1	4	1	40	2000	7500	15800	3	0	1	1	0	0	1	11	1	0	6	2	0	7000	1.65289	1			0.24711	0.130058	0.016915	0.069417	0.02572	0.256984			0.02572	0.256984			-0.231265
73	0	7	1	41	2000	8000	21200	6	0	4	1	1	0	0	30	1	0	12	7	0	8000	1.62305	1			0.27695	0.145763	0.021247	0.0778	0.061558	0.46691			0.061558	0.46691			-0.405352
48	0	4	1	44	2300	8000	25100	6	0	2	1	1	0	1	20	1	0	11	4	0	10000	1.34235	1			0.55765	0.2935	0.086142	0.156653	0.223927	0.397985			0.223927	0.397985			-0.174058
37	8	6	1	40	2500	7000	21900	6	4	5	1	1	0	0	18	0	0	8	3	0	8000	1.8595	1			0.0405	0.021316	0.000454	0.011377	-0.005144	0.09519			-0.005144	0.09519			-0.100334
39	1	4	1	40	2000	6000	15800	3	0	1	1	0	0	0	11	1	0	6	2	0	7000	1.65289	1			0.24711	0.130058	0.016915	0.069417	0.092352	0.23488			0.092352	0.23488			-0.142528
37	8	6	1	40	2000	8500	21900	6	4	5	1	1	0	1	18	0	0	8	3	0	8000	1.8595	1			0.0405	0.021316	0.000454	0.011377	0.022947	0.104407			0.022947	0.104407			-0.08146
40	8	7	1	40	2500	6400	28500	8	4	4	1	1	1	0	18	1	1	8	7	0	10000	2.16942	1			-0.26942	-0.1418	0.020107	-0.075685	-0.083923	0.049912			-0.083923	0.049912			-0.133834
30	10	4.5	1	42	2500	6000	12500	7	0	9	1	0	0	1	4	0	0	6	3	1	6000	2.31405	1			-0.41405	-0.217921	0.04749	-0.116314	-0.069692	0.02978			-0.069692	0.02978			-0.099472
75	0	6	1	40	2000	8000	23500	8	4	4	1	1	1	0	40	1	1	8	6	0	10000	1.8595	1			0.0405	0.021316	0.000454	0.011377	0.005277	0.250658			0.005277	0.250658			-0.245381
36	0	6	1	43	2500	7000	19400	4	1	8	1	1	1	1	15	0	1	11	6	0	10000	1.84823	1			0.05177	0.027247	0.000742	0.014543	-0.022778	0.360504			-0.022778	0.360504			-0.383282
30	10	4	1	44	2500	6300	12500	4	0	9	1	0	0	1	4	0	0	6	4	1	6000	2.46097	1			-0.56097	-0.295247	0.087171	-0.157586	-0.093292	0.078378			-0.093292	0.078378			-0.17167
45	12	5	1	44	2100	6400	19950	4	2	13	1	1	1	1	30	0	0	11	5	0	10000	1.67794	1			0.22206	0.116874	0.013659	0.06238	0.094481	0.216624			0.094481	0.216624			-0.122143
55	8	5	1	41	2000	5500	28700	6	0	40	1	1	0	0	25	1	1	8	5	0	14000	1.73898	1			0.16102	0.084747	0.007182	0.045233	0.03703	-0.113273			0.03703	-0.113273			0.150302
40	8	6	1	40	2300	6400	28500	6	4	4	1	1	1	1	18	1	1	8	6	0	10000	1.8595	1			0.0405	0.021316	0.000454	0.011377	-0.039797	0.094943			-0.039797	0.094943			-0.13474
40	12	3	1	45	2500	6300	22000	6	3	14	1	1	1	1	12	1	1	6	3	0	9000	1.99725	1			-0.09725	-0.051184	0.00262	-0.027319	0.042258	-0.053416			0.042258	-0.053416			0.095674
39	1	5	1	40	2500	6400	15800	6	0	1	1	0	0	0	11	1	0	6	5	0	7000	2.06612	1			-0.16612	-0.087432	0.007644	-0.046666	-0.063397	0.191387			-0.063397	0.191387			-0.254784
35	8	5	1	40	2000	6500	15800	6	2	6	1	1	0	1	17	0	1	8	5	1	8000	1.54959	1			0.35041	0.184426	0.034013	0.098436	0.042279	0.124575			0.042279	0.124575			-0.082296
36	0	3	1	44	2500	6300	19400	6	1	8	1	1	1	1	15	0	1	11	3	0	10000	1.00676	1			0.89324	0.470126	0.221019	0.250926	0.229427	0.355255			0.229427	0.355255			-0.125828
30	10	2	1	43	2500	6600	12500	6	0	9	1	0	0	1	4	0	0	6	2	1	6000	1.12948	1			0.77052	0.405537	0.16446	0.216452	0.07819	0.067155			0.07819	0.067155			0.011035
36	0	8	1	43	2500	6400	19400	6	1	8	1	1	1	0	15	0	1	11	8	0	10000	2.46431	1			-0.56431	-0.297005	0.088212	-0.158524	-0.120333	0.294912			-0.120333	0.294912			-0.415245
37	8	6	1	40	2500	6300	21900	7	4	5	1	1	0	0	18	0	0	8	3	0	8000	1.8595	1			0.0405	0.021316	0.000454	0.011377	-0.018825	0.083013			-0.018825	0.083013			-0.101837
37	8	6	1	40	2500	6300	21900	7	4	5	1	1	0	0	18	0	0	8	3	0	8000	1.8595	1			0.0405	0.021316	0.000454	0.011377	-0.018825	0.083013			-0.018825	0.083013			-0.101837
40	8	7	1	40	2000	7000	28500	8	4	4	1	1	1	0	18	1	1	8	7	0	10000	2.16942	1			-0.26942	-0.1418	0.020107	-0.075685	-0.030304	0.048466			-0.030304	0.048466			-0.078771
37	8	6	1	40	2500	7000	21900	6	4	5	1	1	0	0	18	0	0	8	3	0	8000	1.8595	1			0.0405	0.021316	0.000454	0.011377	-0.028245	0.097206			-0.028245	0.097206			-0.125451
39	1	4	1	40	2000	6000	15800	3	0	1	1	0	0	0	11	1	0	6	2	0	7000	1.65289	1			0.24711	0.130058	0.016915	0.069417	0.076253	0.237814			0.076253	0.237814			-0.161561
37	8	6	1	40	2000	8500	21900	6	4	5	1	1	0	1	18	0	0	8	3	0	8000	1.8595	1			0.0405	0.021316	0.000454	0.011377	0.006918	0.1071			0.006918	0.1071			-0.100182
40	8	7	1	40	2500	6400	28500	8	4	4	1	1	1	0	18	1	1	8	7	0	10000	2.16942	1			-0.26942	-0.1418	0.020107	-0.075685	-0.101551	0.058056			-0.101551	0.058056			-0.159606
30	10	4.5	1	42	2500	6000	12500	7	0	9	1	0	0	1	4	0	0	6	3	1	6000	2.31405	1			-0.41405	-0.217921	0.04749	-0.116314	-0.086411	0.034825			-0.086411	0.034825			-0.121235
75	0	6	1	40	2000	8000	23500	8	4	4	1	1	1	0	40	1	1	8	6	0	10000	1.8595	1			0.0405	0.021316	0.000454	0.011377	0.009323	0.261643			0.009323	0.261643			-0.252321
40	8	7	1	40	2000	6500	28500	8	4	4	1	1	1	1	18	1	1	8	7	0	10000	2.16942	1			-0.26942	-0.1418	0.020107	-0.075685	-0.056145	0.060196			-0.056145	0.060196			-0.116341
39	1	4	1	40	2000	7500	15800	3	0	1	1	0	0	1	11	1	0	6	2	0	7000	1.65289	1			0.24711	0.130058	0.016915	0.069417	0.042424	0.251987			0.042424	0.251987			-0.209563
73	0	7	1	41	2000	8000	21200	6	0	4	1	1	0	0	30	1	0	12	7	0	8000	1.62305	1			0.27695	0.145763	0.021247	0.0778	0.079636	0.457233			0.079636	0.457233			-0.377597
48	0	4	1	44	2300	8000	25100	6	0	2	1	1	0	1	20	1	0	11	4	0	10000	1.34235	1			0.55765	0.2935	0.086142	0.156653	0.223927	0.397985			0.223927	0.397985			-0.174058
50	10	3	1	41	2000	8000	15100	5	0	2	1	1	0	0	15	1	1	9	2	0	8000	0.927456	1			0.972544	0.511865	0.262006	0.273204	0.262968	0.233896			0.262968	0.233896			0.029072
55	10	2	1	43	2000	6000	7500	8	4	1	0	0	0	1	20	1	1	10	1	1	4000	0.677686	1			1.22231	0.643323	0.413865	0.343369	0.335388	0.307335			0.335388	0.307335			0.028053
29	10	4	1	45	2400	6400	15500	6	0	0	1	0	0	1	5	1	1	7	0	0	5000	2.28257	1			-0.38257	-0.201353	0.040543	-0.10747	0.057735	0.139643			0.057735	0.139643			-0.081909
25	8	2	1	40	2600	6000	20300	3	3	9	1	1	0	1	8	0	1	3	2	0	8500	2.11203	1			-0.21203	-0.111595	0.012453	-0.059563	-0.038387	-0.095493			-0.038387	-0.095493			0.057106
37	8	6	1	40	2500	8500	21900	7	4	5	1	1	0	1	18	0	0	8	3	0	8000	1.8595	1			0.0405	0.021316	0.000454	0.011377	-0.0624	0.103249			-0.0624	0.103249			-0.165649
44	0	3	1	44	2500	7000	11100	8	4	9	1	1	0	1	23	1	1	5	2	1	5000	2.21488	1			-0.31488	-0.165726	0.027465	-0.088455	-0.004014	0.094767			-0.004014	0.094767			-0.098781
40	8	7	1	40	2000	6300	28500	6	4	4	1	1	1	0	18	1	1	8	7	0	10000	2.16942	1			-0.26942	-0.1418	0.020107	-0.075685	-0.025626	0.073414			-0.025626	0.073414			-0.09904
37	8	6	1	40	2500	6300	21900	7	4	5	1	1	0	1	18	0	0	8	3	0	8000	1.8595	1			0.0405	0.021316	0.000454	0.011377	-0.0459	0.09895			-0.0459	0.09895			-0.14485
36	0	6	1	43	2500	7000	19400	4	1	8	1	1	1	1	15	0	1	11	6	0	10000	1.84823	1			0.05177	0.027247	0.000742	0.014543	-0.027903	0.353196			-0.027903	0.353196			-0.381099
30	10	4	1	44	2500	6300	12500	4	0	9	1	0	0	1	4	0	0	6	4	1	6000	2.46097	1			-0.56097	-0.295247	0.087171	-0.157586	-0.097778	0.068894			-0.097778	0.068894			-0.166672
45	12	5	1	44	2100	6400	19950	4	2	13	1	1	1	1	30	0	0	11	5	0	10000	1.67794	1			0.22206	0.116874	0.013659	0.06238	0.089573	0.208575			0.089573	0.208575			-0.119002
55	8	5	1	41	2000	5500	28700	6	0	40	1	1	0	0	25	1	1	8	5	0	14000	1.73898	1			0.16102	0.084747	0.007182	0.045233	0.020047	-0.107328			0.020047	-0.107328			0.127375
40	8	6	1	40	2300	6400	28500	6	4	4	1	1	1	1	18	1	1	8	6	0	10000	1.8595	1			0.0405	0.021316	0.000454	0.011377	-0.057792	0.104333			-0.057792	0.104333			-0.162125
40	12	3	1	45	2500	6300	22000	6	3	14	1	1	1	1	12	1	1	6	3	0	9000	1.99725	1			-0.09725	-0.051184	0.00262	-0.027319	0.024952	-0.046369			0.024952	-0.046369			0.071321
39	1	5	1	40	2500	6400	15800	6	0	1	1	0	0	0	11	1	0	6	5	0	7000	2.06612	1			-0.16612	-0.087432	0.007644	-0.046666	-0.080766	0.198649			-0.080766	0.198649			-0.279415
35	8	5	1	40	2000	6500	15800	6	2	6	1	1	0	1	17	0	1	8	5	1	8000	1.54959	1			0.35041	0.184426	0.034013	0.098436	0.042279	0.124575			0.042279	0.124575			-0.082296
36	0	3	1	44	2500	6300	19400	6	1	8	1	1	1	1	15	0	1	11	3	0	10000	1.00676	1			0.89324	0.470126	0.221019	0.250926	0.252605	0.352972			0.252605	0.352972			-0.100367
30	10	2	1	43	2500	6600	12500	6	0	9	1	0	0	1	4	0	0	6	2	1	6000	1.12948	1			0.77052	0.405537	0.16446	0.216452	0.100986	0.066178			0.100986	0.066178			0.034808
36	0	8	1	43	2500	6400	19400	6	1	8	1	1	1	0	15	0	1	11	8	0	10000	2.46431	1			-0.56431	-0.297005	0.088212	-0.158524	-0.097711	0.294527			-0.097711	0.294527			-0.392239
37	8	6	1	40	2500	6300	21900	7	4	5	1	1	0	0	18	0	0	8	3	0	8000	1.8595	1			0.0405	0.021316	0.000454	0.011377	0.004357	0.080718			0.004357	0.080718			-0.076361
40	8	7	1	40	2000	7000	28500	8	4	4	1	1	1	0	18	1	1	8	7	0	10000	2.16942	1			-0.26942	-0.1418	0.020107	-0.075685	-0.007631	0.047904			-0.007631	0.047904			-0.055535
37	8	6	1	40	2500	7000	21900	6	4	5	1	1	0	0	18	0	0	8	3	0	8000	1.8595	1			0.0405	0.021316	0.000454	0.011377	-0.005144	0.09519			-0.005144	0.09519			-0.100334
39	1	4	1	40	2000	6000	15800	3	0	1	1	0	0	0	11	1	0	6	2	0	7000	1.65289	1			0.24711	0.130058	0.016915	0.069417	0.069261	0.236866			0.069261	0.236866			-0.167605
37	8	6	1	40	2000	8500	21900	6	4	5	1	1	0	1	18	0	0	8	3	0	8000	1.8595	1			0.0405	0.021316	0.000454	0.011377	-0.000189	0.106543			-0.000189	0.106543			-0.106732
40	8	7	1	40	2500	6400	28500	8	4	4	1	1	1	0	18	1	1	8	7	0	10000	2.16942	1			-0.26942	-0.1418	0.020107	-0.075685	-0.106186	0.049078			-0.106186	0.049078			-0.155264
30	10	4.5	1	42	2500	6000	12500	7	0	9	1	0	0	1	4	0	0	6	3	1	6000	2.31405	1			-0.41405	-0.217921	0.04749	-0.116314	-0.092415	0.030512			-0.092415	0.030512			-0.122927
75	0	6	1	40	2000	8000	23500	8	4	4	1	1	1	0	40	1	1	8	6	0	10000	1.8595	1			0.0405	0.021316	0.000454	0.011377	0.005277	0.250658			0.005277	0.250658			-0.245381
40	8	7	1	40	2000	6500	28500	8	4	4	1	1	1	1	18	1	1	8	7	0	10000	2.16942	1			-0.26942	-0.1418	0.020107	-0.075685	-0.073692	0.068063			-0.073692	0.068063			-0.141755
39	1	4	1	40	2000	7500	15800	3	0	1	1	0	0	1	11	1	0	6	2	0	7000	1.65289	1			0.24711	0.130058	0.016915	0.069417	0.02572	0.256984			0.02572	0.256984			-0.231265
73	0	7	1	41	2000	8000	21200	6	0	4	1	1	0	0	30	1	0	12	7	0	8000	1.62305	1			0.27695	0.145763	0.021247	0.0778	0.061558	0.46691			0.061558	0.46691			-0.405352
48	0	4	1	44	2300	8000	25100	6	0	2	1	1	0	1	20	1	0	11	4	0	10000	1.34235	1			0.55765	0.2935	0.086142	0.156653	0.207	0.403743			0.207	0.403743			-0.196743
37	8	6	1	40	2500	7000	21900	6	4	5	1	1	0	0	18	0	0	8	3	0	8000	1.8595	1			0.0405	0.021316	0.000454	0.011377	-0.005144	0.09519			-0.005144	0.09519			-0.100334
39	1	4	1	40	2000	6000	15800	3	0	1	1	0	0	0	11	1	0	6	2	0	7000	1.65289	1			0.24711	0.130058	0.016915	0.069417	0.092352	0.23488			0.092352	0.23488			-0.142528
37	8	6	1	40	2000	8500	21900	6	4	5	1	1	0	1	18	0	0	8	3	0	8000	1.8595	1			0.0405	0.021316	0.000454	0.011377	0.022947	0.104407			0.022947	0.104407			-0.08146
40	8	7	1	40	2500	6400	28500	8	4	4	1	1	1	0	18	1	1	8	7	0	10000	2.16942	1			-0.26942	-0.1418	0.020107	-0.075685	-0.083923	0.049912			-0.083923	0.049912			-0.133834
30	10	4.5	1	42	2500	6000	12500	7	0	9	1	0	0	1	4	0	0	6	3	1	6000	2.31405	1			-0.41405	-0.217921	0.04749	-0.116314	-0.069692	0.02978			-0.069692	0.02978			-0.099472
75	0	6	1	40	2000	8000	23500	8	4	4	1	1	1	0	40	1	1	8	6	0	10000	1.8595	1			0.0405	0.021316	0.000454	0.011377	0.005277	0.250658			0.005277	0.250658			-0.245381
36	0	6	1	43	2500	7000	19400	4	1	8	1	1	1	1	15	0	1	11	6	0	10000	1.84823	1			0.05177	0.027247	0.000742	0.014543	-0.027903	0.353196			-0.027903	0.353196			-0.381099
30	10	4	1	44	2500	6300	12500	4	0	9	1	0	0	1	4	0	0	6	4	1	6000	2.46097	1			-0.56097	-0.295247	0.087171	-0.157586	-0.093292	0.078378			-0.093292	0.078378			-0.17167
45	12	5	1	44	2100	6400	19950	4	2	13	1	1	1	1	30	0	0	11	5	0	10000	1.67794	1			0.22206	0.116874	0.013659	0.06238	0.094481	0.216624			0.094481	0.216624			-0.122143
55	8	5	1	41	2000	5500	28700	6	0	40	1	1	0	0	25	1	1	8	5	0	14000	1.73898	1			0.16102	0.084747	0.007182	0.045233	0.03703	-0.113273			0.03703	-0.113273			0.150302
40	8	6	1	40	2300	6400	28500	6	4	4	1	1	1	1	18	1	1	8	6	0	10000	1.8595	1			0.0405	0.021316	0.000454	0.011377	-0.039797	0.094943			-0.039797	0.094943			-0.13474
40	12	3	1	45	2500	6300	22000	6	3	14	1	1	1	1	12	1	1	6	3	0	9000	1.99725	1			-0.09725	-0.051184	0.00262	-0.027319	0.042258	-0.053416			0.042258	-0.053416			0.095674
39	1	5	1	40	2500	6400	15800	6	0	1	1	0	0	0	11	1	0	6	5	0	7000	2.06612	1			-0.16612	-0.087432	0.007644	-0.046666	-0.063397	0.191387			-0.063397	0.191387			-0.254784
35	8	5	1	40	2000	6500	15800	6	2	6	1	1	0	1	17	0	1	8	5	1	8000	1.54959	1			0.35041	0.184426	0.034013	0.098436	0.042279	0.124575			0.042279	0.124575			-0.082296
36	0	3	1	44	2500	6300	19400	6	1	8	1	1	1	1	15	0	1	11	3	0	10000	1.00676	1			0.89324	0.470126	0.221019	0.250926	0.252605	0.352972			0.252605	0.352972			-0.100367
30	10	2	1	43	2500	6600	12500	6	0	9	1	0	0	1	4	0	0	6	2	1	6000	1.12948	1			0.77052	0.405537	0.16446	0.216452	0.07819	0.067155			0.07819	0.067155			0.011035
36	0	8	1	43	2500	6400	19400	6	1	8	1	1	1	0	15	0	1	11	8	0	10000	2.46431	1			-0.56431	-0.297005	0.088212	-0.158524	-0.120333	0.294912			-0.120333	0.294912			-0.415245
37	8	6	1	40	2500	6300	21900	7	4	5	1	1	0	0	18	0	0	8	3	0	8000	1.8595	1			0.0405	0.021316	0.000454	0.011377	-0.018825	0.083013			-0.018825	0.083013			-0.101837
40	8	7	1	40	2000	6000	28500	8	4	4	1	1	1	1	18	1	1	8	7	0	10000	2.16942	1			-0.26942	-0.1418	0.020107	-0.075685	-0.078445	0.059486			-0.078445	0.059486			-0.137931
25	8	4	0	40	1800	7000	16000	8	3	4	0	0	0	0	10	1	1	6	1	1	6500	1.65289	1			0.24711	0.130058	0.016915	0.069417			0.148823	0.078071			0.148823	0.078071		0.070752
30	8	2.5	0	41	1800	6500	20500	5	4	3	0	0	0	1	13	1	1	6	1.5	1	8000	1.15932	1			0.74068	0.389832	0.151969	0.208069			0.185637	0.125513			0.185637	0.125513		0.060124
38	0	24	0	39	2500	7000	22500	8	0	8	1	1	0	0	20	1	1	7	3	1	9000	1.46163	1			0.43837	0.230721	0.053232	0.123146			-1.26415	-0.028302			-1.26415	-0.028302		-1.23584
65	8	2	0	39	2000	6500	13500	8	4	2	0	0	0	0	7	1	1	3	1	1	5000	1.91001	1			-0.01001	-0.005268	2.8e-05	-0.002812			0.101721	0.054319			0.101721	0.054319		0.047402
39	10	3	0	42	2000	8000	12000	4	0	2	1	1	0	1	10	1	0	7	2	0	4000	1.32231	1			0.57769	0.304047	0.092445	0.162283			0.112854	0.198597			0.112854	0.198597		-0.085743
48	0	2	0	39	2000	9000	16000	5	0	0	0	1	0	1	18	1	1	6	2	1	8000	0.955005	1			0.944995	0.497366	0.247373	0.265465			0.172019	0.258154			0.172019	0.258154		-0.086135
33	10	2	0	44	2400	4000	19000	3	0	0	1	0	0	1	8	1	1	7	1	0	10000	1.0547	1			0.8453	0.444895	0.197931	0.237459			0.149044	0.253317			0.149044	0.253317		-0.104273
55	10	2	0	43	2500	6400	14500	8	0	11	1	0	0	1	30	1	1	4	2	1	6500	1.69421	1			0.20579	0.108311	0.011731	0.05781			-0.015804	0.059818			-0.015804	0.059818		-0.075622
45	10	20	0	44	2600	6500	47000	7	4	22	0	1	1	1	40	1	1	10	4	0	20000	2.38292	1			-0.48292	-0.254168	0.064602	-0.13566			-0.914653	-0.123947			-0.914653	-0.123947		-0.790707
50	0	3	0	33	1800	8500	27700	5	0	5	0	1	0	1	30	0	1	9	3	0	17000	0.609122	1			1.29088	0.679409	0.461597	0.362629			0.270463	0.325421			0.270463	0.325421		-0.054958
30	0	3	0	37	1800	8000	15500	6	2	4	1	1	0	1	8	0	1	7	2.5	0	7000	0.869736	1			1.03026	0.542244	0.294029	0.289419			0.1816	0.240976			0.1816	0.240976		-0.059375
35	8	4	0	35	2100	7500	15800	6	2	6	1	1	0	1	17	0	1	8	4	1	8000	0.65427	1			1.24573	0.655647	0.429873	0.349947			0.07694	0.183979			0.07694	0.183979		-0.107039
55	0	2	0	30	2000	6500	10000	6	2	6	0	0	0	1	30	0	1	5	1	1	5000	1.21212	1			0.68788	0.362042	0.131074	0.193237			0.108645	0.250086			0.108645	0.250086		-0.14144
35	0	6	0	35	2000	7500	57500	8	2	14	1	1	1	1	15	0	0	15	4	0	28000	0.385675	1			1.51433	0.797013	0.63523	0.425399			0.375277	0.353811			0.375277	0.353811		0.021466
38	2	2	0	35	2000	7500	13350	8	0	2	1	0	0	0	20	0	0	7	2	1	5000	0.905155	1			0.994845	0.523603	0.27416	0.279469			0.269821	0.273675			0.269821	0.273675		-0.003854
55	0	4	0	32	2000	5500	13300	8	0	2	1	1	0	0	35	0	0	6	2	1	6000	0.77135	1			1.12865	0.594026	0.352867	0.317057			0.093254	0.229723			0.093254	0.229723		-0.136469
32	0	2	0	29	1500	6500	8900	5	0	1	0	0	1	1	10	0	0	7	0.5	1	5000	0.779221	1			1.12078	0.589884	0.347963	0.314846			0.300876	0.347205			0.300876	0.347205		-0.046329
47	0	2	0	39	2500	7500	17300	8	4	0	1	1	0	1	20	1	1	9	2	1	9000	0.63667	1			1.26333	0.664911	0.442106	0.354891			0.259323	0.381795			0.259323	0.381795		-0.122472
35	10	2	0	43	1800	6300	11300	8	0	1	1	1	0	1	17	0	1	3	2	1	5000	2.25895	1			-0.35895	-0.188921	0.035691	-0.100835			0.118796	-0.038876			0.118796	-0.038876		0.157672
27	8	2	0	39	2600	6600	10700	7	3	2	1	0	0	1	9	1	1	4	2	1	4000	1.43251	1			0.46749	0.246047	0.060539	0.131326			0.016614	0.07785			0.016614	0.07785		-0.061235
80	0	2	0	31	1900	5500	23900	8	6	16	0	0	0	0	60	1	1	10	0	0	14000	0.666667	1			1.23333	0.649123	0.42136	0.346464			0.416214	0.382405			0.416214	0.382405		0.033808
38	12	3	0	44	2100	6400	22500	8	0	8	1	1	0	1	20	1	1	7	3	1	9000	1.58205	1			0.31795	0.167342	0.028003	0.089318			0.165167	0.042289			0.165167	0.042289		0.122878
27	8	2	0	44	2000	6600	13500	8	4	2	0	0	0	1	7	1	1	3	1	1	5000	2.46097	1			-0.56097	-0.295247	0.087171	-0.157586			0.106971	-0.015219			0.106971	-0.015219		0.122189
54	8	2	0	39	2000	7000	10000	6	2	6	0	0	0	0	25	0	1	7	1	1	5000	0.818575	1			1.08142	0.569171	0.323956	0.303791			0.249211	0.230519			0.249211	0.230519		0.018692
35	0	6	0	35	2000	6000	32500	8	2	14	1	1	1	1	15	0	0	15	4	0	15000	0.385675	1			1.51433	0.797013	0.63523	0.425399			0.308487	0.435562			0.308487	0.435562		-0.127075
52	0	4	0	33	1900	6000	10000	4	2	6	0	1	0	1	25	0	1	5	4	1	5000	1.16804	1			0.73196	0.385242	0.148411	0.20562			-0.03382	0.190712			-0.03382	0.190712		-0.224532
35	0	6	0	35	2000	7500	32500	4	2	14	1	1	1	1	15	0	0	15	6	0	15000	0.385675	1			1.51433	0.797013	0.63523	0.425399			0.244518	0.492989			0.244518	0.492989		-0.248471
27	8	5	0	42	2000	6400	13500	6	4	2	0	0	0	1	7	1	1	3	5	1	5000	2.14233	1			-0.24233	-0.127542	0.016267	-0.068075			-0.180842	-0.034565			-0.180842	-0.034565		-0.146277
39	10	3	0	43	2500	6600	12000	6	0	2	1	1	0	0	10	1	0	7	3	0	4000	1.45218	1			0.44782	0.235695	0.055552	0.1258			0.089989	0.162919			0.089989	0.162919		-0.07293
35	12	3	0	42	2500	6300	17650	6	1	8	1	1	1	0	18	0	0	11	3	0	8000	0.841473	1			1.05853	0.557119	0.310382	0.297358			0.254765	0.251712			0.254765	0.251712		0.003053
30	0	3	0	37	2000	6400	15500	6	2	4	1	1	0	1	8	0	1	7	3	0	7000	0.869736	1			1.03026	0.542244	0.294029	0.289419			0.139985	0.232592			0.139985	0.232592		-0.092607
55	0	2	0	34	2000	7000	10000	6	2	6	0	0	0	0	20	0	1	5	1	1	5000	1.14601	1			0.75399	0.396837	0.157479	0.211808			0.151863	0.231068			0.151863	0.231068		-0.079205
35	0	6	0	35	2000	6000	32500	8	2	14	1	1	1	0	15	0	0	15	4	0	15000	0.385675	1			1.51433	0.797013	0.63523	0.425399			0.334237	0.424141			0.334237	0.424141		-0.089904
38	2	2	0	35	2500	6400	13350	8	0	2	1	0	0	0	20	0	0	7	2	1	5000	0.905155	1			0.994845	0.523603	0.27416	0.279469			0.187109	0.272783			0.187109	0.272783		-0.085674
27	8	2	0	39	2000	6300	13500	5	4	2	0	0	0	1	7	1	1	3	1	1	5000	1.91001	1			-0.01001	-0.005268	2.8e-05	-0.002812			0.059597	0.015798			0.059597	0.015798		0.043799
54	0	2	0	33	2000	6300	10000	6	2	6	0	0	0	1	25	0	1	5	1	1	5000	1.02479	1			0.87521	0.460637	0.212186	0.245861			0.105226	0.237613			0.105226	0.237613		-0.132386
35	0	6	0	35	2000	6300	32500	8	2	14	1	1	1	1	15	0	0	15	4	0	15000	0.385675	1			1.51433	0.797013	0.63523	0.425399			0.285856	0.435979			0.285856	0.435979		-0.150122
39	10	3	0	43	2500	6300	12000	4	0	2	1	1	0	0	10	1	0	7	2	0	4000	1.45218	1			0.44782	0.235695	0.055552	0.1258			0.084734	0.18948			0.084734	0.18948		-0.104746
55	5	2	0	32	2100	6500	10000	6	2	6	0	0	0	0	25	0	1	5	1	1	5000	0.903581	1			0.996419	0.524431	0.275028	0.279911			0.139067	0.182426			0.139067	0.182426		-0.043358
35	0	6	0	35	2000	7500	32500	8	2	14	1	1	1	1	15	0	0	15	4	0	15000	0.385675	1			1.51433	0.797013	0.63523	0.425399			0.290941	0.443426			0.290941	0.443426		-0.152486
38	2	2	0	35	2000	6400	13350	8	0	2	1	0	0	1	20	0	0	7	2	1	5000	0.905155	1			0.994845	0.523603	0.27416	0.279469			0.221338	0.285859			0.221338	0.285859		-0.064521
27	8	2	0	39	2000	6400	13500	8	4	2	0	0	0	0	7	1	1	3	1	1	5000	1.91001	1			-0.01001	-0.005268	2.8e-05	-0.002812			0.135124	-0.010057			0.135124	-0.010057		0.145181
38	0	3	0	43	2000	6400	22500	8	0	8	1	1	0	0	20	1	1	7	3	1	9000	1.45218	1			0.44782	0.235695	0.055552	0.1258			0.218606	0.169905			0.218606	0.169905		0.048701
25	8	4	0	40	1800	7000	16000	8	3	4	0	0	0	0	10	1	1	6	1	1	6500	1.65289	1			0.24711	0.130058	0.016915	0.069417			0.152284	0.091052			0.152284	0.091052		0.061232
30	8	2.5	0	41	1800	6500	20500	5	4	3	0	0	0	1	13	1	1	6	1.5	1	8000	1.15932	1			0.74068	0.389832	0.151969	0.208069			0.189286	0.13785			0.189286	0.13785		0.051436
65	8	2	0	39	2000	6500	13500	8	4	2	0	0	0	0	7	1	1	3	1	1	5000	1.91001	1			-0.01001	-0.005268	2.8e-05	-0.002812			0.106506	0.062786			0.106506	0.062786		0.04372
39	10	3	0	42	2000	8000	12000	4	0	2	1	1	0	1	10	1	0	7	2	0	4000	1.32231	1			0.57769	0.304047	0.092445	0.162283			0.119614	0.200337			0.119614	0.200337		-0.080723
48	0	2	0	39	2000	9000	16000	5	0	0	0	1	0	1	18	1	1	6	2	1	8000	0.955005	1			0.944995	0.497366	0.247373	0.265465			0.175899	0.269705			0.175899	0.269705		-0.093806
54	0	2	0	33	2000	6300	10000	6	2	6	0	0	0	1	25	0	1	5	1	1	5000	1.02479	1			0.87521	0.460637	0.212186	0.245861			0.12752	0.238344			0.12752	0.238344		-0.110823
35	0	6	0	35	2000	6300	32500	8	2	14	1	1	1	1	15	0	0	15	4	0	15000	0.385675	1			1.51433	0.797013	0.63523	0.425399			0.308487	0.435562			0.308487	0.435562		-0.127075
39	10	3	0	43	2500	6300	12000	4	0	2	1	1	0	0	10	1	0	7	2	0	4000	1.45218	1			0.44782	0.235695	0.055552	0.1258			0.10795	0.187069			0.10795	0.187069		-0.079119
55	5	2	0	32	2100	6500	10000	6	2	6	0	0	0	0	25	0	1	5	1	1	5000	0.903581	1			0.996419	0.524431	0.275028	0.279911			0.1573	0.172225			0.1573	0.172225		-0.014925
35	0	6	0	35	2000	7500	32500	8	2	14	1	1	1	1	15	0	0	15	4	0	15000	0.385675	1			1.51433	0.797013	0.63523	0.425399			0.308487	0.435562			0.308487	0.435562		-0.127075
38	2	2	0	35	2000	6400	13350	8	0	2	1	0	0	1	20	0	0	7	2	1	5000	0.905155	1			0.994845	0.523603	0.27416	0.279469			0.238164	0.280448			0.238164	0.280448		-0.042284
27	8	2	0	39	2000	6400	13500	8	4	2	0	0	0	0	7	1	1	3	1	1	5000	1.91001	1			-0.01001	-0.005268	2.8e-05	-0.002812			0.15362	-0.021157			0.15362	-0.021157		0.174776
38	0	3	0	43	2000	6400	22500	8	0	8	1	1	0	0	20	1	1	7	3	1	9000	1.45218	1			0.44782	0.235695	0.055552	0.1258			0.236341	0.161397			0.236341	0.161397		0.074944
25	8	4	0	40	1800	7000	16000	8	3	4	0	0	0	0	10	1	1	6	1	1	6500	1.65289	1			0.24711	0.130058	0.016915	0.069417			0.170781	0.079946			0.170781	0.079946		0.090835
39	10	20	0	44	2500	6400	12000	4	0	2	1	1	0	0	10	1	0	7	10	0	4000	1.547	1			0.353	0.185789	0.034518	0.099164			-1.13916	0.0592			-1.13916	0.0592		-1.19836
52	0	4	0	33	1900	6000	10000	4	2	6	0	1	0	1	25	0	1	5	4	1	5000	1.16804	1			0.73196	0.385242	0.148411	0.20562			-0.03382	0.190712			-0.03382	0.190712		-0.224532
35	0	6	0	35	2000	7500	32500	4	2	14	1	1	1	1	15	0	0	15	6	0	15000	0.385675	1			1.51433	0.797013	0.63523	0.425399			0.244518	0.492989			0.244518	0.492989		-0.248471
27	8	5	0	42	2000	6400	13500	6	4	2	0	0	0	1	7	1	1	3	5	1	5000	2.14233	1			-0.24233	-0.127542	0.016267	-0.068075			-0.180842	-0.034565			-0.180842	-0.034565		-0.146277
39	10	3	0	43	2500	6600	12000	6	0	2	1	1	0	0	10	1	0	7	3	0	4000	1.45218	1			0.44782	0.235695	0.055552	0.1258			0.089989	0.162919			0.089989	0.162919		-0.07293
35	12	3	0	42	2500	6300	17650	6	1	8	1	1	1	0	18	0	0	11	3	0	8000	0.841473	1			1.05853	0.557119	0.310382	0.297358			0.254765	0.251712			0.254765	0.251712		0.003053
30	0	3	0	37	2000	6400	15500	6	2	4	1	1	0	1	8	0	1	7	3	0	7000	0.869736	1			1.03026	0.542244	0.294029	0.289419			0.139985	0.232592			0.139985	0.232592		-0.092607
55	0	2	0	34	2000	7000	10000	6	2	6	0	0	0	0	20	0	1	5	1	1	5000	1.14601	1			0.75399	0.396837	0.157479	0.211808			0.151863	0.231068			0.151863	0.231068		-0.079205
35	0	6	0	35	2000	6000	32500	8	2	14	1	1	1	0	15	0	0	15	4	0	15000	0.385675	1			1.51433	0.797013	0.63523	0.425399			0.334237	0.424141			0.334237	0.424141		-0.089904
38	2	2	0	35	2500	6400	13350	8	0	2	1	0	0	0	20	0	0	7	2	1	5000	0.905155	1			0.994845	0.523603	0.27416	0.279469			0.187109	0.272783			0.187109	0.272783		-0.085674
55	0	2	0	34	2000	7000	10000	6	2	6	0	0	0	0	20	0	1	5	1	1	5000	1.14601	1			0.75399	0.396837	0.157479	0.211808			0.151863	0.231068			0.151863	0.231068		-0.079205
35	0	6	0	35	2000	6000	32500	8	2	14	1	1	1	0	15	0	0	15	4	0	15000	0.385675	1			1.51433	0.797013	0.63523	0.425399			0.334237	0.424141			0.334237	0.424141		-0.089904
38	2	2	0	35	2500	6400	13350	8	0	2	1	0	0	0	20	0	0	7	2	1	5000	0.905155	1			0.994845	0.523603	0.27416	0.279469			0.187109	0.272783			0.187109	0.272783		-0.085674
27	8	2	0	39	2000	6300	13500	5	4	2	0	0	0	1	7	1	1	3	1	1	5000	1.91001	1			-0.01001	-0.005268	2.8e-05	-0.002812			0.059597	0.015798			0.059597	0.015798		0.043799
54	0	2	0	33	2000	6300	10000	6	2	6	0	0	0	1	25	0	1	5	1	1	5000	1.02479	1			0.87521	0.460637	0.212186	0.245861			0.109425	0.24808			0.109425	0.24808		-0.138656
35	0	6	0	35	2000	6300	32500	8	2	14	1	1	1	1	15	0	0	15	4	0	15000	0.385675	1			1.51433	0.797013	0.63523	0.425399			0.290941	0.443426			0.290941	0.443426		-0.152486
39	10	3	0	43	2500	6300	12000	4	0	2	1	1	0	0	10	1	0	7	2	0	4000	1.45218	1			0.44782	0.235695	0.055552	0.1258			0.091596	0.190871			0.091596	0.190871		-0.099275
55	5	2	0	32	2100	6500	10000	6	2	6	0	0	0	0	25	0	1	5	1	1	5000	0.903581	1			0.996419	0.524431	0.275028	0.279911			0.139067	0.182426			0.139067	0.182426		-0.043358
35	0	6	0	35	2000	7500	32500	8	2	14	1	1	1	1	15	0	0	15	4	0	15000	0.385675	1			1.51433	0.797013	0.63523	0.425399			0.290941	0.443426			0.290941	0.443426		-0.152486
38	2	2	0	35	2000	6400	13350	8	0	2	1	0	0	1	20	0	0	7	2	1	5000	0.905155	1			0.994845	0.523603	0.27416	0.279469			0.221338	0.285859			0.221338	0.285859		-0.064521
27	8	2	0	39	2000	6400	13500	8	4	2	0	0	0	0	7	1	1	3	1	1	5000	1.91001	1			-0.01001	-0.005268	2.8e-05	-0.002812			0.135124	-0.010057			0.135124	-0.010057		0.145181
38	0	3	0	43	2000	6400	22500	8	0	8	1	1	0	0	20	1	1	7	3	1	9000	1.45218	1			0.44782	0.235695	0.055552	0.1258			0.218606	0.169905			0.218606	0.169905		0.048701
25	8	4	0	40	1800	7000	16000	8	3	4	0	0	0	0	10	1	1	6	1	1	6500	1.65289	1			0.24711	0.130058	0.016915	0.069417			0.152284	0.091052			0.152284	0.091052		0.061232
30	8	2.5	0	41	1800	6500	20500	5	4	3	0	0	0	1	13	1	1	6	1.5	1	8000	1.15932	1			0.74068	0.389832	0.151969	0.208069			0.189286	0.13785			0.189286	0.13785		0.051436
38	0	24	0	39	2500	7000	22500	8	0	8	1	1	0	0	20	1	1	7	3	1	9000	2.46163	1			-0.56163	-0.295595	0.087376	-0.157771			-1.25896	-0.021195			-1.25896	-0.021195		-1.23777
65	8	2	0	39	2000	6500	13500	8	4	2	0	0	0	0	7	1	1	3	1	1	5000	1.91001	1			-0.01001	-0.005268	2.8e-05	-0.002812			0.124243	0.054273			0.124243	0.054273		0.069969
39	10	3	0	42	2000	8000	12000	4	0	2	1	1	0	1	10	1	0	7	2	0	4000	1.32231	1			0.57769	0.304047	0.092445	0.162283			0.136039	0.196294			0.136039	0.196294		-0.060256
48	0	2	0	39	2000	9000	16000	5	0	0	0	1	0	1	18	1	1	6	2	1	8000	0.955005	1			0.944995	0.497366	0.247373	0.265465			0.194178	0.259342			0.194178	0.259342		-0.065164
33	10	2	0	44	2400	4000	19000	3	0	0	1	0	0	1	8	1	1	7	1	0	10000	1.0547	1			0.8453	0.444895	0.197931	0.237459			0.164727	0.251803			0.164727	0.251803		-0.087076
55	10	2	0	43	2500	6400	14500	8	0	11	1	0	0	1	30	1	1	4	2	1	6500	1.69421	1			0.20579	0.108311	0.011731	0.05781			-0.000449	0.059419			-0.000449	0.059419		-0.059868
45	10	20	0	44	2600	6500	47000	7	4	22	0	1	1	1	40	1	1	10	4	0	20000	2.38292	1			-0.48292	-0.254168	0.064602	-0.13566			-0.897859	-0.129252			-0.897859	-0.129252		-0.768607
50	0	3	0	33	1800	8500	27700	5	0	5	0	1	0	1	30	0	1	9	3	0	17000	0.609122	1			1.29088	0.679409	0.461597	0.362629			0.288623	0.315463			0.288623	0.315463		-0.02684
30	0	3	0	37	1800	8000	15500	6	2	4	1	1	0	1	8	0	1	7	2.5	0	7000	0.869736	1			1.03026	0.542244	0.294029	0.289419			0.199482	0.231967			0.199482	0.231967		-0.032485
35	8	4	0	35	2100	7500	15800	6	2	6	1	1	0	1	17	0	1	8	4	1	8000	0.65427	1			1.24573	0.655647	0.429873	0.349947			0.093239	0.180364			0.093239	0.180364		-0.087126
55	0	2	0	30	2000	6500	10000	6	2	6	0	0	0	1	30	0	1	5	1	1	5000	1.43251	1			0.46749	0.246047	0.060539	0.131326			0.126697	0.240498			0.126697	0.240498		-0.113801
35	0	6	0	35	2000	7500	57500	8	2	14	1	1	1	1	15	0	0	15	4	0	28000	0.385675	1			1.51433	0.797013	0.63523	0.425399			0.391764	0.349554			0.391764	0.349554		0.04221
38	2	2	0	35	2000	7500	13350	8	0	2	1	0	0	0	20	0	0	7	2	1	5000	0.905155	1			0.994845	0.523603	0.27416	0.279469			0.287386	0.265746			0.287386	0.265746		0.02164
55	0	4	0	32	2000	5500	13300	8	0	2	1	1	0	0	35	0	0	6	2	1	6000	0.77135	1			1.12865	0.594026	0.352867	0.317057			0.087688	0.223916			0.087688	0.223916		-0.136229
32	0	2	0	29	1500	6500	8900	5	0	1	0	0	1	1	10	0	0	7	0.5	1	5000	0.779221	1			1.12078	0.589884	0.347963	0.314846			0.278917	0.345331			0.278917	0.345331		-0.066414
47	0	2	0	39	2500	7500	17300	8	4	0	1	1	0	1	20	1	1	9	2	1	9000	0.63667	1			1.26333	0.664911	0.442106	0.354891			0.236117	0.384169			0.236117	0.384169		-0.148052
35	10	2	0	43	1800	6300	11300	8	0	1	1	1	0	1	17	0	1	3	2	1	5000	2.25895	1			-0.35895	-0.188921	0.035691	-0.100835			0.096026	-0.037983			0.096026	-0.037983		0.134009
27	8	2	0	39	2600	6600	10700	7	3	2	1	0	0	1	9	1	1	4	2	1	4000	1.43251	1			0.46749	0.246047	0.060539	0.131326			-0.00676	0.0808			-0.00676	0.0808		-0.08756
80	0	2	0	31	1900	5500	23900	8	6	16	0	0	0	0	60	1	1	10	0	0	14000	0.666667	1			1.23333	0.649123	0.42136	0.346464			0.393976	0.381481			0.393976	0.381481		0.012495
38	12	3	0	44	2100	6400	22500	8	0	8	1	1	0	1	20	1	1	7	3	1	9000	1.58205	1			0.31795	0.167342	0.028003	0.089318			0.141922	0.044799			0.141922	0.044799		0.097124
27	8	2	0	44	2000	6600	13500	8	4	2	0	0	0	1	7	1	1	3	1	1	5000	2.46097	1			-0.56097	-0.295247	0.087171	-0.157586			0.084987	-0.017007			0.084987	-0.017007		0.101994
54	8	2	0	39	2000	7000	10000	6	2	6	0	0	0	0	25	0	1	7	1	1	5000	0.818575	1			1.08142	0.569171	0.323956	0.303791			0.227115	0.229113			0.227115	0.229113		-0.001998
35	0	6	0	35	2000	6000	32500	8	2	14	1	1	1	1	15	0	0	15	4	0	15000	0.385675	1			1.51433	0.797013	0.63523	0.425399			0.285856	0.435979			0.285856	0.435979		-0.150122
52	0	4	0	33	1900	6000	10000	4	2	6	0	1	0	1	25	0	1	5	4	1	5000	1.16804	1			0.73196	0.385242	0.148411	0.20562			-0.05153	0.199132			-0.05153	0.199132		-0.250661
35	0	6	0	35	2000	7500	32500	4	2	14	1	1	1	1	15	0	0	15	6	0	15000	0.385675	1			1.51433	0.797013	0.63523	0.425399			0.228447	0.495825			0.228447	0.495825		-0.267378
27	8	5	0	42	2000	6400	13500	6	4	2	0	0	0	1	7	1	1	3	5	1	5000	2.14233	1			-0.24233	-0.127542	0.016267	-0.068075			-0.175855	-0.026785			-0.175855	-0.026785		-0.14907
39	10	3	0	43	2500	6600	12000	6	0	2	1	1	0	0	10	1	0	7	3	0	4000	1.45218	1			0.44782	0.235695	0.055552	0.1258			0.096849	0.164316			0.096849	0.164316		-0.067466
35	12	3	0	42	2500	6300	17650	6	1	8	1	1	1	0	18	0	0	11	3	0	8000	0.841473	1			1.05853	0.557119	0.310382	0.297358			0.26096	0.255375			0.26096	0.255375		0.005585
30	0	3	0	37	2000	6400	15500	6	2	4	1	1	0	1	8	0	1	7	3	0	7000	0.869736	1			1.03026	0.542244	0.294029	0.289419			0.145307	0.23923			0.145307	0.23923		-0.093923
55	0	2	0	34	2000	7000	10000	6	2	6	0	0	0	0	20	0	1	5	1	1	5000	1.14601	1			0.75399	0.396837	0.157479	0.211808			0.155552	0.243271			0.155552	0.243271		-0.087719
35	0	6	0	35	2000	6000	32500	8	2	14	1	1	1	0	15	0	0	15	4	0	15000	0.385675	1			1.51433	0.797013	0.63523	0.425399			0.338367	0.434839			0.338367	0.434839		-0.096471
38	2	2	0	35	2500	6400	13350	8	0	2	1	0	0	0	20	0	0	7	2	1	5000	0.905155	1			0.994845	0.523603	0.27416	0.279469			0.193404	0.276108			0.193404	0.276108		-0.082704
27	8	2	0	39	2000	6300	13500	5	4	2	0	0	0	1	7	1	1	3	1	1	5000	1.91001	1			-0.01001	-0.005268	2.8e-05	-0.002812			0.063258	0.028095			0.063258	0.028095		0.035163
54	0	2	0	33	2000	6300	10000	6	2	6	0	0	0	1	25	0	1	5	1	1	5000	1.02479	1			0.87521	0.460637	0.212186	0.245861			0.12752	0.238344			0.12752	0.238344		-0.110823
35	0	6	0	35	2000	6300	32500	8	2	14	1	1	1	1	15	0	0	15	4	0	15000	0.385675	1			1.51433	0.797013	0.63523	0.425399			0.308487	0.435562			0.308487	0.435562		-0.127075
39	10	3	0	43	2500	6300	12000	4	0	2	1	1	0	0	10	1	0	7	2	0	4000	1.45218	1			0.44782	0.235695	0.055552	0.1258			0.10795	0.187069			0.10795	0.187069		-0.079119
55	5	2	0	32	2100	6500	10000	6	2	6	0	0	0	0	25	0	1	5	1	1	5000	0.903581	1			0.996419	0.524431	0.275028	0.279911			0.1573	0.172225			0.1573	0.172225		-0.014925
35	0	6	0	35	2000	7500	32500	8	2	14	1	1	1	1	15	0	0	15	4	0	15000	0.385675	1			1.51433	0.797013	0.63523	0.425399			0.308487	0.435562			0.308487	0.435562		-0.127075
38	2	2	0	35	2000	6400	13350	8	0	2	1	0	0	1	20	0	0	7	2	1	5000	0.905155	1			0.994845	0.523603	0.27416	0.279469			0.238164	0.280448			0.238164	0.280448		-0.042284
27	8	2	0	39	2000	6400	13500	8	4	2	0	0	0	0	7	1	1	3	1	1	5000	1.91001	1			-0.01001	-0.005268	2.8e-05	-0.002812			0.15362	-0.021157			0.15362	-0.021157		0.174776
38	0	3	0	43	2000	6400	22500	8	0	8	1	1	0	0	20	1	1	7	3	1	9000	1.45218	1			0.44782	0.235695	0.055552	0.1258			0.236341	0.161397			0.236341	0.161397		0.074944
25	8	4	0	40	1800	7000	16000	8	3	4	0	0	0	0	10	1	1	6	1	1	6500	1.65289	1			0.24711	0.130058	0.016915	0.069417			0.170781	0.079946			0.170781	0.079946		0.090835
30	8	2.5	0	41	1800	6500	20500	5	4	3	0	0	0	1	13	1	1	6	1.5	1	8000	1.15932	1			0.74068	0.389832	0.151969	0.208069			0.207691	0.127059			0.207691	0.127059		0.080632
65	8	2	0	39	2000	6500	13500	8	4	2	0	0	0	0	7	1	1	3	1	1	5000	1.91001	1			-0.01001	-0.005268	2.8e-05	-0.002812			0.124243	0.054273			0.124243	0.054273		0.069969
39	10	3	0	42	2000	8000	12000	4	0	2	1	1	0	1	10	1	0	7	2	0	4000	1.32231	1			0.57769	0.304047	0.092445	0.162283			0.112854	0.198597			0.112854	0.198597		-0.085743
48	0	2	0	39	2000	9000	16000	5	0	0	0	1	0	1	18	1	1	6	2	1	8000	0.955005	1			0.944995	0.497366	0.247373	0.265465			0.172019	0.258154			0.172019	0.258154		-0.086135
54	0	2	0	33	2000	6300	10000	6	2	6	0	0	0	1	25	0	1	5	1	1	5000	1.02479	1			0.87521	0.460637	0.212186	0.245861			0.105226	0.237613			0.105226	0.237613		-0.132386
35	0	6	0	35	2000	6300	32500	8	2	14	1	1	1	1	15	0	0	15	4	0	15000	0.385675	1			1.51433	0.797013	0.63523	0.425399			0.285856	0.435979			0.285856	0.435979		-0.150122
39	10	3	0	43	2500	6300	12000	4	0	2	1	1	0	0	10	1	0	7	2	0	4000	1.45218	1			0.44782	0.235695	0.055552	0.1258			0.084734	0.18948			0.084734	0.18948		-0.104746
55	5	2	0	32	2100	6500	10000	6	2	6	0	0	0	0	25	0	1	5	1	1	5000	0.903581	1			0.996419	0.524431	0.275028	0.279911			0.135103	0.17116			0.135103	0.17116		-0.036057
35	0	6	0	35	2000	7500	32500	8	2	14	1	1	1	1	15	0	0	15	4	0	15000	0.385675	1			1.51433	0.797013	0.63523	0.425399			0.285856	0.435979			0.285856	0.435979		-0.150122
38	2	2	0	35	2000	6400	13350	8	0	2	1	0	0	1	20	0	0	7	2	1	5000	0.905155	1			0.994845	0.523603	0.27416	0.279469			0.215165	0.28212			0.215165	0.28212		-0.066955
27	8	2	0	39	2000	6400	13500	8	4	2	0	0	0	0	7	1	1	3	1	1	5000	1.91001	1			-0.01001	-0.005268	2.8e-05	-0.002812			0.131659	-0.023022			0.131659	-0.023022		0.154681
38	0	3	0	43	2000	6400	22500	8	0	8	1	1	0	0	20	1	1	7	3	1	9000	1.45218	1			0.44782	0.235695	0.055552	0.1258			0.213818	0.161446			0.213818	0.161446		0.052373
25	8	4	0	40	1800	7000	16000	8	3	4	0	0	0	0	10	1	1	6	1	1	6500	1.65289	1			0.24711	0.130058	0.016915	0.069417			0.148823	0.078071			0.148823	0.078071		0.070752
52	0	4	0	33	1900	6000	10000	4	2	6	0	1	0	1	25	0	1	5	4	1	5000	1.16804	1			0.73196	0.385242	0.148411	0.20562			-0.05153	0.199132			-0.05153	0.199132		-0.250661
35	0	6	0	35	2000	7500	32500	4	2	14	1	1	1	1	15	0	0	15	6	0	15000	0.385675	1			1.51433	0.797013	0.63523	0.425399			0.228447	0.495825			0.228447	0.495825		-0.267378
27	8	5	0	42	2000	6400	13500	6	4	2	0	0	0	1	7	1	1	3	5	1	5000	2.14233	1			-0.24233	-0.127542	0.016267	-0.068075			-0.175855	-0.026785			-0.175855	-0.026785		-0.14907
39	10	3	0	43	2500	6600	12000	6	0	2	1	1	0	0	10	1	0	7	3	0	4000	1.45218	1			0.44782	0.235695	0.055552	0.1258			0.096849	0.164316			0.096849	0.164316		-0.067466
35	12	3	0	42	2500	6300	17650	6	1	8	1	1	1	0	18	0	0	11	3	0	8000	0.841473	1			1.05853	0.557119	0.310382	0.297358			0.26096	0.255375			0.26096	0.255375		0.005585
30	0	3	0	37	2000	6400	15500	6	2	4	1	1	0	1	8	0	1	7	3	0	7000	0.672963	1			1.22704	0.645809	0.417069	0.344695			0.145307	0.23923			0.145307	0.23923		-0.093923
55	0	2	0	34	2000	7000	10000	6	2	6	0	0	0	0	20	0	1	5	1	1	5000	1.14601	1			0.75399	0.396837	0.157479	0.211808			0.155552	0.243271			0.155552	0.243271		-0.087719
35	0	6	0	35	2000	6000	32500	8	2	14	1	1	1	0	15	0	0	15	4	0	15000	0.385675	1			1.51433	0.797013	0.63523	0.425399			0.338367	0.434839			0.338367	0.434839		-0.096471
38	2	2	0	35	2500	6400	13350	8	0	2	1	0	0	0	20	0	0	7	2	1	5000	0.905155	1			0.994845	0.523603	0.27416	0.279469			0.193404	0.276108			0.193404	0.276108		-0.082704

## Sheet: POVERTY 
age	education	tland	ccadpr	yield	seeds	frtl	texp	timehhh	timefmh	nolvstk	awcc	irigationfacl	agrimchnr	smartphn	farmingexp	ascrdt	asextn	fmlsize	wheatarea	fmlsystem	expfod	povetry	yc1_1	yc2_1	yc1_2	yc2_2	participationdoadapt	nonparticipationdoadapt	participatiationdnotadapt	nonparticipationdonotadapt	ATT	ATU
75	0	6	1	40	2000	8000	23500	8	4	4	1	1	1	0	40	1	1	8	6	0	10000	1	0.733629		0.291088		0.733629	0.291088			0.442541
35	10	3.5	1	43	2500	6500	15000	6	0	2	1	0	0	1	15	1	1	4	3	1	6000	0	0.450256		0.662635		0.450256	0.662635			-0.212379
64	10	21	1	45	2300	5500	28000	7	0	16	1	1	0	1	30	1	1	8	3.5	0	12000	0	0.176156		0.286988		0.176156	0.286988			-0.110831
40	8	7	1	40	2000	6500	28500	8	4	4	1	1	1	1	18	1	1	8	7	0	10000	1	0.426651		0.331464		0.426651	0.331464			0.0951868
29	10	3	1	44	2000	8000	17000	7	0	10	0	1	0	1	30	1	1	4	3	0	7000	0	0.0260501		1.04387		0.0260501	1.04387			-1.01782
40	12	23	1	45	2300	6000	22000	6	3	14	1	1	1	0	12	1	1	6	6	0	9000	0	-0.0118913		0.229597		-0.0118913	0.229597			-0.241488
39	1	4	1	40	2000	7500	15800	3	0	1	1	0	0	1	11	1	0	6	2	0	7000	1	0.882472		0.896267		0.882472	0.896267			-0.0137945
38	10	6	1	44	1950	10000	18000	6	0	2	1	1	0	1	15	1	0	8	4	0	8000	0	0.549837		0.62463		0.549837	0.62463			-0.0747935
35	12	22	1	48	2600	9000	54000	10	0	19	1	1	1	1	10	1	1	5	7	0	10000	0	-0.144317		0.096737		-0.144317	0.096737			-0.241054
73	0	7	1	41	2000	8000	21200	6	0	4	1	1	0	0	30	1	0	12	7	0	8000	1	0.919559		0.268409		0.919559	0.268409			0.65115
40	10	25	1	45	2400	6000	110000	8	0	39	1	1	1	0	15	1	0	6	20	0	30000	0	-0.273106		-0.750996		-0.273106	-0.750996			0.477889
36	16	20	1	48	2500	8000	19200	10	0	20	1	1	0	1	10	1	0	3	3	1	8000	0	-0.20045		0.455155		-0.20045	0.455155			-0.655605
48	0	4	1	44	2300	8000	25100	6	0	2	1	1	0	1	20	1	0	11	4	0	10000	1	1.04948		0.685958		1.04948	0.685958			0.363519
35	10	4	1	44	2400	8000	19000	8	0	0	1	1	0	1	8	1	1	3	3	1	6000	0	0.355114		0.649131		0.355114	0.649131			-0.294017
50	10	3	1	41	2000	8000	15100	5	0	2	1	1	0	0	15	1	1	9	2	0	8000	1	0.841456		0.825776		0.841456	0.825776			0.0156798
55	10	2	1	43	2000	6000	7500	8	4	1	0	0	0	1	20	1	1	10	1	1	4000	1	0.410414		0.753303		0.410414	0.753303			-0.342888
55	12	8	1	44	2400	7500	24000	7	3	11	1	1	0	1	30	1	1	6	3	0	10000	0	0.37433		0.582271		0.37433	0.582271			-0.207941
29	10	4	1	45	2400	6400	15500	6	0	0	1	0	0	1	5	1	1	7	0	0	5000	1	0.735299		0.921233		0.735299	0.921233			-0.185934
40	12	20	1	45	2500	8300	18000	8	0	13	1	1	1	0	12	1	1	7	7	0	9000	0	0.0629668		0.129196		0.0629668	0.129196			-0.0662296
30	14	23	1	46	2500	8300	17000	6	0	0	1	1	1	0	12	1	1	6	3	0	8000	0	0.078283		0.292615		0.078283	0.292615			-0.214333
35	10	7	1	45	2500	8000	18300	8	6	2	1	1	0	1	13	1	1	4	4	1	7000	0	0.306376		0.523014		0.306376	0.523014			-0.216638
42	10	24	1	44	2500	8000	50700	8	2	20	1	1	1	1	25	0	1	22	13	0	30000	0	0.529721		-0.299075		0.529721	-0.299075			0.828795
35	12	25	1	42	2600	9500	17650	6	1	8	1	1	1	0	18	0	0	11	10	0	8000	0	0.0912471		-0.173481		0.0912471	-0.173481			0.264728
55	8	7	1	40	2500	8000	20600	7	0	9	1	1	0	0	25	0	1	6	7	1	10000	0	0.46541		0.35176		0.46541	0.35176			0.11365
25	8	2	1	40	2600	6000	20300	3	3	9	1	1	0	1	8	0	1	3	2	0	8500	1	0.646185		1.18807		0.646185	1.18807			-0.541883
37	12	25	1	49	2600	11200	18400	10	2	21	1	1	1	1	20	0	1	13	17	1	10000	0	-0.069857		-0.768399		-0.069857	-0.768399			0.698542
36	12	23.5	1	45	2500	6500	21400	8	0	0	1	1	0	0	20	0	1	8	9.5	0	20000	0	-0.062352		-0.289913		-0.062352	-0.289913			0.227561
40	12	23	1	42	1800	8000	19400	7	1	8	1	1	1	1	15	0	1	11	14	0	10000	0	-0.109225		-0.533053		-0.109225	-0.533053			0.423829
30	10	4.5	1	44	2000	7000	12500	7	0	9	1	0	0	0	4	0	0	6	3	1	6000	0	0.574082		0.889701		0.574082	0.889701			-0.315619
37	8	6	1	40	2500	8500	21900	7	4	5	1	1	0	1	18	0	0	8	3	0	8000	1	0.673855		0.765211		0.673855	0.765211			-0.0913556
45	12	25	1	44	2000	6300	19950	6	2	13	1	1	1	0	30	0	0	11	8	0	10000	0	0.109975		0.0407072		0.109975	0.0407072			0.0692677
36	16	22	1	47	2000	6600	19500	8	1	12	1	1	1	1	20	0	0	13	6	0	10000	0	0.15722		0.200129		0.15722	0.200129			-0.0429098
39	12	20.5	1	47	2500	6000	12200	9	0	9	1	0	1	1	8	1	1	7	5	0	6000	0	0.0066756		0.0864168		0.0066756	0.0864168			-0.0797412
80	0	7	1	44	2600	6400	13800	8	6	8	1	1	0	1	40	1	1	7	7	0	6000	0	0.65188		0.0971176		0.65188	0.0971176			0.554762
44	0	3	1	44	2500	7000	11100	8	4	9	1	1	0	1	23	1	1	5	2	1	5000	1	0.790421		0.945533		0.790421	0.945533			-0.155112
32	0	8	1	45	2000	6300	34000	8	4	2	1	1	0	0	8	1	1	9	5	0	16000	0	0.859458		0.625283		0.859458	0.625283			0.234175
65	10	22	1	48	2550	6000	14300	10	0	14	1	0	0	1	30	0	0	3	0	0	6000	0	-0.0399352		0.370914		-0.0399352	0.370914			-0.41085
28	8	20.5	1	40	1800	6400	8200	8	0	2	1	1	1	1	7	1	1	3	7	1	5000	0	-0.166416		0.0819781		-0.166416	0.0819781			-0.248394
40	10	22	1	43	1800	6500	33500	7	0	23	1	1	1	1	16	1	1	6	3	0	18000	0	0.049332		0.645765		0.049332	0.645765			-0.596433
40	8	7	1	40	2000	6300	28500	6	4	4	1	1	1	0	18	1	1	8	7	0	10000	1	0.530537		0.428223		0.530537	0.428223			0.102315
70	0	3	1	44	2000	6400	17000	7	0	10	0	1	0	0	30	1	1	4	3	0	7000	0	0.296483		0.885087		0.296483	0.885087			-0.588604
30	10	4.5	1	43	2500	6300	12500	7	0	9	1	0	0	0	4	0	0	6	3	1	6000	0	0.595919		0.858758		0.595919	0.858758			-0.262838
37	8	6	1	40	2500	6300	21900	7	4	5	1	1	0	1	18	0	0	8	3	0	8000	1	0.673855		0.765211		0.673855	0.765211			-0.0913556
45	8	23	1	40	2000	6400	19950	6	2	12	1	1	1	0	25	0	0	4	8	0	10000	0	-0.0827567		0.087239		-0.0827567	0.087239			-0.169996
42	10	20	1	40	2000	6500	15800	4	0	1	1	0	0	1	11	1	0	6	10	0	7000	0	-0.0710305		-0.300095		-0.0710305	-0.300095			0.229065
38	10	8	1	45	2000	6300	18000	4	0	2	1	1	0	1	15	1	0	8	8	0	8000	0	0.39778		0.28991		0.39778	0.28991			0.10787
35	12	3	1	47	2500	6600	54000	9	0	33	1	1	1	1	10	1	1	5	3	0	10000	0	0.489906		1.132		0.489906	1.132			-0.642094
44	10	20	1	44	2000	6400	50000	4	0	4	1	1	0	1	30	1	0	12	10	0	8000	0	0.232055		-0.158249		0.232055	-0.158249			0.390304
35	8	9	1	40	2000	6300	15800	4	2	6	1	1	0	1	17	0	1	8	9	1	8000	0	0.4131		0.3354		0.4131	0.3354			0.0776992
36	0	6	1	43	2500	7000	19400	4	1	8	1	1	1	1	15	0	1	11	6	0	10000	1	1.00688		0.748434		1.00688	0.748434			0.258448
30	10	4	1	44	2500	6300	12500	4	0	9	1	0	0	1	4	0	0	6	4	1	6000	1	0.570169		0.821999		0.570169	0.821999			-0.25183
37	8	20	1	40	2500	8500	21900	4	4	5	1	1	0	0	18	0	0	8	10	0	8000	0	0.202467		-0.028337		0.202467	-0.028337			0.230804
45	12	5	1	44	2100	6400	19950	4	2	13	1	1	1	1	30	0	0	11	5	0	10000	1	0.691641		0.760154		0.691641	0.760154			-0.0685136
36	16	24	1	48	2500	6500	19500	10	1	12	1	1	1	0	20	0	0	13	8	0	10000	0	0.0863794		-0.0597145		0.0863794	-0.0597145			0.146094
35	10	8	1	42	2000	6300	19000	4	0	0	1	1	0	1	8	1	1	3	8	1	6000	0	0.153347		0.259753		0.153347	0.259753			-0.106405
33	10	20	1	43	2000	6600	19000	4	0	0	1	0	0	1	8	1	1	7	10	0	10000	0	-0.0262768		-0.234376		-0.0262768	-0.234376			0.208099
50	10	20	1	44	2500	6400	15100	6	0	2	1	1	0	1	15	1	1	9	10	0	8000	0	0.0901286		-0.34834		0.0901286	-0.34834			0.438468
55	8	20	1	40	2500	6300	7500	6	4	1	0	0	0	0	30	1	1	9	10	1	4000	0	-0.304482		-0.278186		-0.304482	-0.278186			-0.026296
55	10	20	1	43	2500	7000	24000	6	3	11	1	1	0	1	30	1	1	6	10	0	10000	0	-0.0161125		-0.27392		-0.0161125	-0.27392			0.257807
29	10	8	1	44	2400	6300	15500	6	0	0	1	0	0	1	5	1	1	7	8	0	5000	0	0.329572		0.162945		0.329572	0.162945			0.166627
30	8	8	1	42	2500	6000	20500	6	4	3	0	0	0	0	13	1	1	6	8	1	8000	0	-0.0567982		0.388298		-0.0567982	0.388298			-0.445096
38	12	24	1	46	2540	7000	22500	6	0	8	1	1	0	1	20	1	1	7	7	1	9000	0	-0.0642515		-0.0169314		-0.0642515	-0.0169314			-0.0473201
55	8	5	1	41	2000	5500	28700	6	0	40	1	1	0	0	25	1	1	8	5	0	14000	1	0.715904		1.07906		0.715904	1.07906			-0.363154
40	8	6	1	40	2300	6400	28500	6	4	4	1	1	1	1	18	1	1	8	6	0	10000	1	0.545921		0.472193		0.545921	0.472193			0.0737284
48	10	5	1	44	2000	6500	17000	6	0	10	0	1	0	1	30	1	1	4	5	0	7000	0	-0.135715		0.724407		-0.135715	0.724407			-0.860122
40	12	3	1	45	2500	6300	22000	6	3	14	1	1	1	1	12	1	1	6	3	0	9000	1	0.538837		0.887494		0.538837	0.887494			-0.348657
39	1	5	1	40	2500	6400	15800	6	0	1	1	0	0	0	11	1	0	6	5	0	7000	1	0.751617		0.563111		0.751617	0.563111			0.188506
55	8	8	1	40	2000	7000	20600	6	0	9	1	1	0	1	25	0	1	6	8	1	10000	0	0.33289		0.261422		0.33289	0.261422			0.0714673
25	8	8	1	40	2100	6300	20300	6	3	9	1	1	0	0	8	0	1	3	8	1	8500	0	0.258944		0.536124		0.258944	0.536124			-0.27718
37	10	20	1	41	2000	6000	18400	6	2	8	1	1	1	0	20	0	1	13	10	1	10000	0	0.330793		-0.0014288		0.330793	-0.0014288			0.332222
36	12	19	1	48	2500	6400	21400	10	0	12	1	1	0	0	20	0	1	8	10	0	20000	0	0.0247893		-0.0991875		0.0247893	-0.0991875			0.123977
35	8	5	1	40	2000	6500	15800	6	2	6	1	1	0	1	17	0	1	8	5	1	8000	1	0.616787		0.713075		0.616787	0.713075			-0.096288
36	0	3	1	44	2500	6300	19400	6	1	8	1	1	1	1	15	0	1	11	3	0	10000	1	1.17368		1.00316		1.17368	1.00316			0.170523
30	10	2	1	43	2500	6600	12500	6	0	9	1	0	0	1	4	0	0	6	2	1	6000	1	0.648645		0.985454		0.648645	0.985454			-0.336809
36	0	8	1	43	2500	6400	19400	6	1	8	1	1	1	0	15	0	1	11	8	0	10000	1	0.901978		0.525152		0.901978	0.525152			0.376827
30	10	5	1	44	2400	6300	12500	6	0	9	1	0	0	1	4	0	0	6	5	1	6000	0	0.465462		0.666525		0.465462	0.666525			-0.201063
37	8	6	1	40	2500	6300	21900	7	4	5	1	1	0	0	18	0	0	8	3	0	8000	1	0.749045		0.802481		0.749045	0.802481			-0.0534366
45	10	22	1	44	2000	6400	19950	8	0	23	1	1	1	1	20	0	0	5	7	0	10000	0	-0.101322		0.24858		-0.101322	0.24858			-0.349903
40	8	7	1	40	2000	7000	28500	8	4	4	1	1	1	0	18	1	1	8	7	0	10000	1	0.488709		0.375184		0.488709	0.375184			0.113525
70	0	3	1	44	2500	6600	17000	8	0	10	0	1	0	0	30	1	1	4	3	0	7000	0	0.290453		0.831814		0.290453	0.831814			-0.541361
30	10	4.5	1	44	2000	6400	12500	7	0	9	1	0	0	1	4	0	0	6	3	1	6000	0	0.502336		0.850079		0.502336	0.850079			-0.347743
37	8	6	1	40	2500	7000	21900	6	4	5	1	1	0	0	18	0	0	8	3	0	8000	1	0.772035		0.827825		0.772035	0.827825			-0.0557899
45	12	25	1	47	2500	6000	19950	8	3	8	1	1	1	1	30	0	0	6	8	0	10000	0	-0.200006		-0.19759		-0.200006	-0.19759			-0.0024163
39	1	4	1	40	2000	6000	15800	3	0	1	1	0	0	0	11	1	0	6	2	0	7000	1	0.962356		0.92848		0.962356	0.92848			0.0338765
37	8	6	1	40	2000	8500	21900	6	4	5	1	1	0	1	18	0	0	8	3	0	8000	1	0.683153		0.815824		0.683153	0.815824			-0.13267
45	10	25	1	48	2500	6300	19950	10	2	12	1	1	1	1	30	0	0	9	10	0	10000	0	-0.0852413		-0.328119		-0.0852413	-0.328119			0.242878
40	8	7	1	40	2500	6400	28500	8	4	4	1	1	1	0	18	1	1	8	7	0	10000	1	0.525506		0.338205		0.525506	0.338205			0.187301
70	0	3	1	44	2500	7000	17000	8	0	10	0	1	0	1	30	1	1	4	3	0	7000	0	0.220483		0.791234		0.220483	0.791234			-0.570751
30	10	4.5	1	42	2500	6000	12500	7	0	9	1	0	0	1	4	0	0	6	3	1	6000	1	0.529416		0.816629		0.529416	0.816629			-0.287213
32	11	8	1	44	2500	6300	9500	8	4	2	1	1	0	0	8	1	1	9	5	0	7000	0	0.547465		0.487831		0.547465	0.487831			0.0596336
65	10	22	1	43	2500	6400	14300	6	0	1	1	0	0	1	30	0	0	3	0	0	6000	0	0.0326901		0.272065		0.0326901	0.272065			-0.239375
28	8	20.5	1	40	2000	6400	8200	8	0	2	1	1	1	1	7	1	1	3	7	1	5000	0	-0.153456		0.0677671		-0.153456	0.0677671			-0.221223
50	10	21	1	44	2500	7000	28000	7	0	40	1	1	0	0	20	1	1	7	4	0	12000	0	0.258029		0.751599		0.258029	0.751599			-0.49357
75	0	6	1	40	2000	8000	23500	8	4	4	1	1	1	0	40	1	1	8	6	0	10000	1	0.733629		0.291088		0.733629	0.291088			0.442541
35	10	3.5	1	43	2500	6500	15000	6	0	2	1	0	0	1	15	1	1	4	3	1	6000	0	0.450256		0.662635		0.450256	0.662635			-0.212379
64	10	23	1	45	2300	5500	28000	7	0	16	1	1	0	1	30	1	1	8	3.5	0	12000	0	0.125119		0.241544		0.125119	0.241544			-0.116424
40	8	7	1	40	2000	6500	28500	8	4	4	1	1	1	1	18	1	1	8	7	0	10000	1	0.426651		0.331464		0.426651	0.331464			0.0951868
29	10	3	1	44	2000	8000	17000	7	0	10	0	1	0	1	30	1	1	4	3	0	7000	0	0.0260501		1.04387		0.0260501	1.04387			-1.01782
40	12	23	1	45	2300	6000	22000	6	3	14	1	1	1	0	12	1	1	6	6	0	9000	0	-0.0118913		0.229597		-0.0118913	0.229597			-0.241488
39	1	4	1	40	2000	7500	15800	3	0	1	1	0	0	1	11	1	0	6	2	0	7000	1	0.882472		0.896267		0.882472	0.896267			-0.0137945
38	10	6	1	44	1950	10000	18000	6	0	2	1	1	0	1	15	1	0	8	4	0	8000	0	0.549837		0.62463		0.549837	0.62463			-0.0747935
35	12	24	1	48	2600	9000	54000	10	0	19	1	1	1	1	10	1	1	5	7	0	10000	0	-0.196248		0.0517099		-0.196248	0.0517099			-0.247958
73	0	7	1	41	2000	8000	21200	6	0	4	1	1	0	0	30	1	0	12	7	0	8000	1	0.919559		0.268409		0.919559	0.268409			0.65115
40	10	25	1	45	2400	6000	110000	8	0	39	1	1	1	0	15	1	0	6	20	0	30000	0	-0.273106		-0.750996		-0.273106	-0.750996			0.477889
36	16	20	1	48	2500	8000	19200	10	0	20	1	1	0	1	10	1	0	3	3	1	8000	0	-0.20045		0.455155		-0.20045	0.455155			-0.655605
48	0	4	1	44	2300	8000	25100	6	0	2	1	1	0	1	20	1	0	11	4	0	10000	1	1.04948		0.685958		1.04948	0.685958			0.363519
35	10	4	1	44	2400	8000	19000	8	0	0	1	1	0	1	8	1	1	3	3	1	6000	0	0.355114		0.649131		0.355114	0.649131			-0.294017
70	0	3	1	44	2500	6600	17000	8	0	10	0	1	0	0	30	1	1	4	3	0	7000	0	0.290453		0.831814		0.290453	0.831814			-0.541361
30	10	4.5	1	44	2000	6400	12500	7	0	9	1	0	0	1	4	0	0	6	3	1	6000	0	0.502336		0.850079		0.502336	0.850079			-0.347743
37	8	6	1	40	2500	7000	21900	6	4	5	1	1	0	0	18	0	0	8	3	0	8000	1	0.772035		0.827825		0.772035	0.827825			-0.0557899
45	12	25	1	47	2500	6000	19950	8	3	8	1	1	1	1	30	0	0	6	8	0	10000	0	-0.200006		-0.19759		-0.200006	-0.19759			-0.0024163
39	1	4	1	40	2000	6000	15800	3	0	1	1	0	0	0	11	1	0	6	2	0	7000	1	0.962356		0.92848		0.962356	0.92848			0.0338765
37	8	6	1	40	2000	8500	21900	6	4	5	1	1	0	1	18	0	0	8	3	0	8000	1	0.683153		0.815824		0.683153	0.815824			-0.13267
45	10	25	1	48	2500	6300	19950	10	2	12	1	1	1	1	30	0	0	9	10	0	10000	0	-0.0852413		-0.328119		-0.0852413	-0.328119			0.242878
40	8	7	1	40	2500	6400	28500	8	4	4	1	1	1	0	18	1	1	8	7	0	10000	1	0.525506		0.338205		0.525506	0.338205			0.187301
70	0	3	1	44	2500	7000	17000	8	0	10	0	1	0	1	30	1	1	4	3	0	7000	0	0.220483		0.791234		0.220483	0.791234			-0.570751
30	10	4.5	1	42	2500	6000	12500	7	0	9	1	0	0	1	4	0	0	6	3	1	6000	1	0.529416		0.816629		0.529416	0.816629			-0.287213
32	11	8	1	44	2500	6300	9500	8	4	2	1	1	0	0	8	1	1	9	5	0	7000	0	0.547465		0.487831		0.547465	0.487831			0.0596336
65	10	22	1	43	2500	6400	14300	6	0	1	1	0	0	1	30	0	0	3	0	0	6000	0	0.0326901		0.272065		0.0326901	0.272065			-0.239375
28	8	20.5	1	40	2000	6400	8200	8	0	2	1	1	1	1	7	1	1	3	7	1	5000	0	-0.153456		0.0677671		-0.153456	0.0677671			-0.221223
50	10	21	1	44	2500	7000	28000	7	0	40	1	1	0	0	20	1	1	7	4	0	12000	0	0.258029		0.751599		0.258029	0.751599			-0.49357
75	0	6	1	40	2000	8000	23500	8	4	4	1	1	1	0	40	1	1	8	6	0	10000	1	0.733629		0.291088		0.733629	0.291088			0.442541
35	10	3.5	1	43	2500	6500	15000	6	0	2	1	0	0	1	15	1	1	4	3	1	6000	0	0.450256		0.662635		0.450256	0.662635			-0.212379
45	8	23	1	40	2000	6400	19950	6	2	12	1	1	1	0	25	0	0	4	8	0	10000	0	-0.0827567		0.087239		-0.0827567	0.087239			-0.169996
42	10	20	1	40	2000	6500	15800	4	0	1	1	0	0	1	11	1	0	6	10	0	7000	0	-0.0710305		-0.300095		-0.0710305	-0.300095			0.229065
38	10	8	1	45	2000	6300	18000	4	0	2	1	1	0	1	15	1	0	8	8	0	8000	0	0.39778		0.28991		0.39778	0.28991			0.10787
35	12	3	1	47	2500	6600	54000	9	0	33	1	1	1	1	10	1	1	5	3	0	10000	0	0.489906		1.132		0.489906	1.132			-0.642094
44	10	20	1	44	2000	6400	50000	4	0	4	1	1	0	1	30	1	0	12	10	0	8000	0	0.232055		-0.158249		0.232055	-0.158249			0.390304
35	8	9	1	40	2000	6300	15800	4	2	6	1	1	0	1	17	0	1	8	9	1	8000	0	0.4131		0.3354		0.4131	0.3354			0.0776992
36	0	6	1	43	2500	7000	19400	4	1	8	1	1	1	1	15	0	1	11	6	0	10000	1	1.00688		0.748434		1.00688	0.748434			0.258448
30	10	4	1	44	2500	6300	12500	4	0	9	1	0	0	1	4	0	0	6	4	1	6000	1	0.570169		0.821999		0.570169	0.821999			-0.25183
37	8	20	1	40	2500	8500	21900	4	4	5	1	1	0	0	18	0	0	8	10	0	8000	0	0.202467		-0.028337		0.202467	-0.028337			0.230804
45	12	5	1	44	2100	6400	19950	4	2	13	1	1	1	1	30	0	0	11	5	0	10000	1	0.691641		0.760154		0.691641	0.760154			-0.0685136
36	16	21	1	48	2500	6500	19500	10	1	12	1	1	1	0	20	0	0	13	8	0	10000	0	0.161283		0.008965		0.161283	0.008965			0.152318
35	10	8	1	42	2000	6300	19000	4	0	0	1	1	0	1	8	1	1	3	8	1	6000	0	0.153347		0.259753		0.153347	0.259753			-0.106405
33	10	20	1	43	2000	6600	19000	4	0	0	1	0	0	1	8	1	1	7	10	0	10000	0	-0.0262768		-0.234376		-0.0262768	-0.234376			0.208099
50	10	20	1	44	2500	6400	15100	6	0	2	1	1	0	1	15	1	1	9	10	0	8000	0	0.0901286		-0.34834		0.0901286	-0.34834			0.438468
55	8	20	1	40	2500	6300	7500	6	4	1	0	0	0	0	30	1	1	9	10	1	4000	0	-0.304482		-0.278186		-0.304482	-0.278186			-0.026296
55	10	20	1	43	2500	7000	24000	6	3	11	1	1	0	1	30	1	1	6	10	0	10000	0	-0.0161125		-0.27392		-0.0161125	-0.27392			0.257807
29	10	8	1	44	2400	6300	15500	6	0	0	1	0	0	1	5	1	1	7	8	0	5000	0	0.329572		0.162945		0.329572	0.162945			0.166627
30	8	8	1	42	2500	6000	20500	6	4	3	0	0	0	0	13	1	1	6	8	1	8000	0	-0.0567982		0.388298		-0.0567982	0.388298			-0.445096
38	12	24	1	46	2540	7000	22500	6	0	8	1	1	0	1	20	1	1	7	7	1	9000	0	-0.0642515		-0.0169314		-0.0642515	-0.0169314			-0.0473201
55	8	5	1	41	2000	5500	28700	6	0	40	1	1	0	0	25	1	1	8	5	0	14000	1	0.715904		1.07906		0.715904	1.07906			-0.363154
40	8	6	1	40	2300	6400	28500	6	4	4	1	1	1	1	18	1	1	8	6	0	10000	1	0.545921		0.472193		0.545921	0.472193			0.0737284
48	10	5	1	44	2000	6500	17000	6	0	10	0	1	0	1	30	1	1	4	5	0	7000	0	-0.135715		0.724407		-0.135715	0.724407			-0.860122
40	12	3	1	45	2500	6300	22000	6	3	14	1	1	1	1	12	1	1	6	3	0	9000	1	0.538837		0.887494		0.538837	0.887494			-0.348657
39	1	5	1	40	2500	6400	15800	6	0	1	1	0	0	0	11	1	0	6	5	0	7000	1	0.751617		0.563111		0.751617	0.563111			0.188506
55	8	8	1	40	2000	7000	20600	6	0	9	1	1	0	1	25	0	1	6	8	1	10000	0	0.33289		0.261422		0.33289	0.261422			0.0714673
25	8	8	1	40	2100	6300	20300	6	3	9	1	1	0	0	8	0	1	3	8	1	8500	0	0.258944		0.536124		0.258944	0.536124			-0.27718
37	10	20	1	41	2000	6000	18400	6	2	8	1	1	1	0	20	0	1	13	10	1	10000	0	0.330793		-0.0014288		0.330793	-0.0014288			0.332222
36	12	23	1	48	2500	6400	21400	10	0	12	1	1	0	0	20	0	1	8	10	0	20000	0	-0.07852		-0.18962		-0.07852	-0.18962			0.1111
35	8	5	1	40	2000	6500	15800	6	2	6	1	1	0	1	17	0	1	8	5	1	8000	1	0.616787		0.713075		0.616787	0.713075			-0.096288
36	0	3	1	44	2500	6300	19400	6	1	8	1	1	1	1	15	0	1	11	3	0	10000	1	1.17368		1.00316		1.17368	1.00316			0.170523
30	10	2	1	43	2500	6600	12500	6	0	9	1	0	0	1	4	0	0	6	2	1	6000	1	0.648645		0.985454		0.648645	0.985454			-0.336809
36	0	8	1	43	2500	6400	19400	6	1	8	1	1	1	0	15	0	1	11	8	0	10000	1	0.901978		0.525152		0.901978	0.525152			0.376827
30	10	5	1	44	2400	6300	12500	6	0	9	1	0	0	1	4	0	0	6	5	1	6000	0	0.465462		0.666525		0.465462	0.666525			-0.201063
37	8	6	1	40	2500	6300	21900	7	4	5	1	1	0	0	18	0	0	8	3	0	8000	1	0.749045		0.802481		0.749045	0.802481			-0.0534366
45	10	22	1	44	2000	6400	19950	8	0	23	1	1	1	1	20	0	0	5	7	0	10000	0	-0.101322		0.24858		-0.101322	0.24858			-0.349903
37	8	6	1	40	2500	6300	21900	7	4	5	1	1	0	0	18	0	0	8	3	0	8000	1	0.749045		0.802481		0.749045	0.802481			-0.0534366
45	10	22	1	44	2000	6400	19950	8	0	23	1	1	1	1	20	0	0	5	7	0	10000	0	-0.101322		0.24858		-0.101322	0.24858			-0.349903
40	8	7	1	40	2000	7000	28500	8	4	4	1	1	1	0	18	1	1	8	7	0	10000	1	0.488709		0.375184		0.488709	0.375184			0.113525
70	0	3	1	44	2500	6600	17000	8	0	10	0	1	0	0	30	1	1	4	3	0	7000	0	0.290453		0.831814		0.290453	0.831814			-0.541361
30	10	4.5	1	44	2000	6400	12500	7	0	9	1	0	0	1	4	0	0	6	3	1	6000	0	0.502336		0.850079		0.502336	0.850079			-0.347743
37	8	6	1	40	2500	7000	21900	6	4	5	1	1	0	0	18	0	0	8	3	0	8000	1	0.772035		0.827825		0.772035	0.827825			-0.0557899
45	12	25	1	47	2500	6000	19950	8	3	8	1	1	1	1	30	0	0	6	8	0	10000	0	-0.200006		-0.19759		-0.200006	-0.19759			-0.0024163
39	1	4	1	40	2000	6000	15800	3	0	1	1	0	0	0	11	1	0	6	2	0	7000	1	0.962356		0.92848		0.962356	0.92848			0.0338765
37	8	6	1	40	2000	8500	21900	6	4	5	1	1	0	1	18	0	0	8	3	0	8000	1	0.683153		0.815824		0.683153	0.815824			-0.13267
45	10	25	1	48	2500	6300	19950	10	2	12	1	1	1	1	30	0	0	9	10	0	10000	0	-0.0852413		-0.328119		-0.0852413	-0.328119			0.242878
40	8	7	1	40	2500	6400	28500	8	4	4	1	1	1	0	18	1	1	8	7	0	10000	1	0.525506		0.338205		0.525506	0.338205			0.187301
70	0	3	1	44	2500	7000	17000	8	0	10	0	1	0	1	30	1	1	4	3	0	7000	0	0.220483		0.791234		0.220483	0.791234			-0.570751
30	10	4.5	1	42	2500	6000	12500	7	0	9	1	0	0	1	4	0	0	6	3	1	6000	1	0.529416		0.816629		0.529416	0.816629			-0.287213
32	11	8	1	44	2500	6300	9500	8	4	2	1	1	0	0	8	1	1	9	5	0	7000	0	0.547465		0.487831		0.547465	0.487831			0.0596336
65	10	22	1	43	2500	6400	14300	6	0	1	1	0	0	1	30	0	0	3	0	0	6000	0	0.0326901		0.272065		0.0326901	0.272065			-0.239375
28	8	20.5	1	40	2000	6400	8200	8	0	2	1	1	1	1	7	1	1	3	7	1	5000	0	-0.153456		0.0677671		-0.153456	0.0677671			-0.221223
75	0	6	1	40	2000	8000	23500	8	4	4	1	1	1	0	40	1	1	8	6	0	10000	1	0.733629		0.291088		0.733629	0.291088			0.442541
35	10	3.5	1	43	2500	6500	15000	6	0	2	1	0	0	1	15	1	1	4	3	1	6000	0	0.450256		0.662635		0.450256	0.662635			-0.212379
64	10	21	1	45	2300	5500	28000	7	0	16	1	1	0	1	30	1	1	8	3.5	0	12000	0	0.176156		0.286988		0.176156	0.286988			-0.110831
40	8	7	1	40	2000	6500	28500	8	4	4	1	1	1	1	18	1	1	8	7	0	10000	1	0.426651		0.331464		0.426651	0.331464			0.0951868
29	10	3	1	44	2000	8000	17000	7	0	10	0	1	0	1	30	1	1	4	3	0	7000	0	0.0260501		1.04387		0.0260501	1.04387			-1.01782
40	12	23	1	45	2300	6000	22000	6	3	14	1	1	1	0	12	1	1	6	6	0	9000	0	-0.0118913		0.229597		-0.0118913	0.229597			-0.241488
39	1	4	1	40	2000	7500	15800	3	0	1	1	0	0	1	11	1	0	6	2	0	7000	1	0.882472		0.896267		0.882472	0.896267			-0.0137945
38	10	6	1	44	1950	10000	18000	6	0	2	1	1	0	1	15	1	0	8	4	0	8000	0	0.549837		0.62463		0.549837	0.62463			-0.0747935
35	12	22	1	48	2600	9000	54000	10	0	19	1	1	1	1	10	1	1	5	7	0	10000	0	-0.144317		0.096737		-0.144317	0.096737			-0.241054
73	0	7	1	41	2000	8000	21200	6	0	4	1	1	0	0	30	1	0	12	7	0	8000	1	0.919559		0.268409		0.919559	0.268409			0.65115
40	10	25	1	45	2400	6000	110000	8	0	39	1	1	1	0	15	1	0	6	20	0	30000	0	-0.273106		-0.750996		-0.273106	-0.750996			0.477889
36	16	20	1	48	2500	8000	19200	10	0	20	1	1	0	1	10	1	0	3	3	1	8000	0	-0.20045		0.455155		-0.20045	0.455155			-0.655605
48	0	4	1	44	2300	8000	25100	6	0	2	1	1	0	1	20	1	0	11	4	0	10000	1	1.04948		0.685958		1.04948	0.685958			0.363519
35	10	4	1	44	2400	8000	19000	8	0	0	1	1	0	1	8	1	1	3	3	1	6000	0	0.355114		0.649131		0.355114	0.649131			-0.294017
50	10	3	1	41	2000	8000	15100	5	0	2	1	1	0	0	15	1	1	9	2	0	8000	1	0.841456		0.825776		0.841456	0.825776			0.0156798
55	10	2	1	43	2000	6000	7500	8	4	1	0	0	0	1	20	1	1	10	1	1	4000	1	0.410414		0.753303		0.410414	0.753303			-0.342888
55	12	8	1	44	2400	7500	24000	7	3	11	1	1	0	1	30	1	1	6	3	0	10000	0	0.37433		0.582271		0.37433	0.582271			-0.207941
29	10	4	1	45	2400	6400	15500	6	0	0	1	0	0	1	5	1	1	7	0	0	5000	1	0.735299		0.921233		0.735299	0.921233			-0.185934
40	12	20	1	45	2500	8300	18000	8	0	13	1	1	1	0	12	1	1	7	7	0	9000	0	0.0629668		0.129196		0.0629668	0.129196			-0.0662296
30	14	23	1	46	2500	8300	17000	6	0	0	1	1	1	0	12	1	1	6	3	0	8000	0	0.078283		0.292615		0.078283	0.292615			-0.214333
35	10	7	1	45	2500	8000	18300	8	6	2	1	1	0	1	13	1	1	4	4	1	7000	0	0.306376		0.523014		0.306376	0.523014			-0.216638
42	10	24	1	44	2500	8000	50700	8	2	20	1	1	1	1	25	0	1	22	13	0	30000	0	0.529721		-0.299075		0.529721	-0.299075			0.828795
35	12	25	1	42	2600	9500	17650	6	1	8	1	1	1	0	18	0	0	11	10	0	8000	0	0.0912471		-0.173481		0.0912471	-0.173481			0.264728
55	8	7	1	40	2500	8000	20600	7	0	9	1	1	0	0	25	0	1	6	7	1	10000	0	0.46541		0.35176		0.46541	0.35176			0.11365
25	8	2	1	40	2600	6000	20300	3	3	9	1	1	0	1	8	0	1	3	2	0	8500	1	0.646185		1.18807		0.646185	1.18807			-0.541883
37	12	24	1	49	2600	11200	18400	10	2	21	1	1	1	1	20	0	1	13	17	1	10000	0	-0.0438609		-0.746009		-0.0438609	-0.746009			0.702149
36	12	23.5	1	45	2500	6500	21400	8	0	0	1	1	0	0	20	0	1	8	9.5	0	20000	0	-0.062352		-0.289913		-0.062352	-0.289913			0.227561
40	12	23	1	42	1800	8000	19400	7	1	8	1	1	1	1	15	0	1	11	14	0	10000	0	-0.109225		-0.533053		-0.109225	-0.533053			0.423829
30	10	4.5	1	44	2000	7000	12500	7	0	9	1	0	0	0	4	0	0	6	3	1	6000	0	0.574082		0.889701		0.574082	0.889701			-0.315619
37	8	6	1	40	2500	8500	21900	7	4	5	1	1	0	1	18	0	0	8	3	0	8000	1	0.673855		0.765211		0.673855	0.765211			-0.0913556
45	12	25	1	44	2000	6300	19950	6	2	13	1	1	1	0	30	0	0	11	8	0	10000	0	0.109975		0.0407072		0.109975	0.0407072			0.0692677
36	16	22	1	47	2000	6600	19500	8	1	12	1	1	1	1	20	0	0	13	6	0	10000	0	0.15722		0.200129		0.15722	0.200129			-0.0429098
39	12	20.5	1	47	2500	6000	12200	9	0	9	1	0	1	1	8	1	1	7	5	0	6000	0	0.0066756		0.0864168		0.0066756	0.0864168			-0.0797412
80	0	7	1	44	2600	6400	13800	8	6	8	1	1	0	1	40	1	1	7	7	0	6000	0	0.65188		0.0971176		0.65188	0.0971176			0.554762
44	0	3	1	44	2500	7000	11100	8	4	9	1	1	0	1	23	1	1	5	2	1	5000	1	0.790421		0.945533		0.790421	0.945533			-0.155112
32	0	8	1	45	2000	6300	34000	8	4	2	1	1	0	0	8	1	1	9	5	0	16000	0	0.859458		0.625283		0.859458	0.625283			0.234175
65	10	22	1	48	2550	6000	14300	10	0	14	1	0	0	1	30	0	0	3	0	0	6000	0	-0.0399352		0.370914		-0.0399352	0.370914			-0.41085
28	8	20.5	1	40	1800	6400	8200	8	0	2	1	1	1	1	7	1	1	3	7	1	5000	0	-0.166416		0.0819781		-0.166416	0.0819781			-0.248394
40	10	22	1	43	1800	6500	33500	7	0	23	1	1	1	1	16	1	1	6	3	0	18000	0	0.049332		0.645765		0.049332	0.645765			-0.596433
40	8	7	1	40	2000	6300	28500	6	4	4	1	1	1	0	18	1	1	8	7	0	10000	1	0.530537		0.428223		0.530537	0.428223			0.102315
70	0	3	1	44	2000	6400	17000	7	0	10	0	1	0	0	30	1	1	4	3	0	7000	0	0.296483		0.885087		0.296483	0.885087			-0.588604
30	10	4.5	1	43	2500	6300	12500	7	0	9	1	0	0	0	4	0	0	6	3	1	6000	0	0.595919		0.858758		0.595919	0.858758			-0.262838
37	8	6	1	40	2500	6300	21900	7	4	5	1	1	0	1	18	0	0	8	3	0	8000	1	0.673855		0.765211		0.673855	0.765211			-0.0913556
45	8	23	1	40	2000	6400	19950	6	2	12	1	1	1	0	25	0	0	4	8	0	10000	0	-0.0827567		0.087239		-0.0827567	0.087239			-0.169996
42	10	20	1	40	2000	6500	15800	4	0	1	1	0	0	1	11	1	0	6	10	0	7000	0	-0.0710305		-0.300095		-0.0710305	-0.300095			0.229065
38	10	8	1	45	2000	6300	18000	4	0	2	1	1	0	1	15	1	0	8	8	0	8000	0	0.39778		0.28991		0.39778	0.28991			0.10787
35	12	3	1	47	2500	6600	54000	9	0	33	1	1	1	1	10	1	1	5	3	0	10000	0	0.489906		1.132		0.489906	1.132			-0.642094
44	10	20	1	44	2000	6400	50000	4	0	4	1	1	0	1	30	1	0	12	10	0	8000	0	0.232055		-0.158249		0.232055	-0.158249			0.390304
35	8	9	1	40	2000	6300	15800	4	2	6	1	1	0	1	17	0	1	8	9	1	8000	0	0.4131		0.3354		0.4131	0.3354			0.0776992
36	0	6	1	43	2500	7000	19400	4	1	8	1	1	1	1	15	0	1	11	6	0	10000	1	1.00688		0.748434		1.00688	0.748434			0.258448
30	10	4	1	44	2500	6300	12500	4	0	9	1	0	0	1	4	0	0	6	4	1	6000	1	0.570169		0.821999		0.570169	0.821999			-0.25183
37	8	20	1	40	2500	8500	21900	4	4	5	1	1	0	0	18	0	0	8	10	0	8000	0	0.202467		-0.028337		0.202467	-0.028337			0.230804
45	12	5	1	44	2100	6400	19950	4	2	13	1	1	1	1	30	0	0	11	5	0	10000	1	0.691641		0.760154		0.691641	0.760154			-0.0685136
36	16	22	1	48	2500	6500	19500	10	1	12	1	1	1	0	20	0	0	13	8	0	10000	0	0.136281		-0.0139173		0.136281	-0.0139173			0.150199
35	10	8	1	42	2000	6300	19000	4	0	0	1	1	0	1	8	1	1	3	8	1	6000	0	0.153347		0.259753		0.153347	0.259753			-0.106405
33	10	20	1	43	2000	6600	19000	4	0	0	1	0	0	1	8	1	1	7	10	0	10000	0	-0.0262768		-0.234376		-0.0262768	-0.234376			0.208099
50	10	20	1	44	2500	6400	15100	6	0	2	1	1	0	1	15	1	1	9	10	0	8000	0	0.0901286		-0.34834		0.0901286	-0.34834			0.438468
55	8	20	1	40	2500	6300	7500	6	4	1	0	0	0	0	30	1	1	9	10	1	4000	0	-0.304482		-0.278186		-0.304482	-0.278186			-0.026296
55	10	20	1	43	2500	7000	24000	6	3	11	1	1	0	1	30	1	1	6	10	0	10000	0	-0.0161125		-0.27392		-0.0161125	-0.27392			0.257807
29	10	8	1	44	2400	6300	15500	6	0	0	1	0	0	1	5	1	1	7	8	0	5000	0	0.329572		0.162945		0.329572	0.162945			0.166627
30	8	8	1	42	2500	6000	20500	6	4	3	0	0	0	0	13	1	1	6	8	1	8000	0	-0.0567982		0.388298		-0.0567982	0.388298			-0.445096
38	12	24	1	46	2540	7000	22500	6	0	8	1	1	0	1	20	1	1	7	7	1	9000	0	-0.0642515		-0.0169314		-0.0642515	-0.0169314			-0.0473201
55	8	5	1	41	2000	5500	28700	6	0	40	1	1	0	0	25	1	1	8	5	0	14000	1	0.715904		1.07906		0.715904	1.07906			-0.363154
40	8	6	1	40	2300	6400	28500	6	4	4	1	1	1	1	18	1	1	8	6	0	10000	1	0.545921		0.472193		0.545921	0.472193			0.0737284
48	10	5	1	44	2000	6500	17000	6	0	10	0	1	0	1	30	1	1	4	5	0	7000	0	-0.135715		0.724407		-0.135715	0.724407			-0.860122
40	12	3	1	45	2500	6300	22000	6	3	14	1	1	1	1	12	1	1	6	3	0	9000	1	0.538837		0.887494		0.538837	0.887494			-0.348657
39	1	5	1	40	2500	6400	15800	6	0	1	1	0	0	0	11	1	0	6	5	0	7000	1	0.751617		0.563111		0.751617	0.563111			0.188506
55	8	8	1	40	2000	7000	20600	6	0	9	1	1	0	1	25	0	1	6	8	1	10000	0	0.33289		0.261422		0.33289	0.261422			0.0714673
25	8	8	1	40	2100	6300	20300	6	3	9	1	1	0	0	8	0	1	3	8	1	8500	0	0.258944		0.536124		0.258944	0.536124			-0.27718
37	10	20	1	41	2000	6000	18400	6	2	8	1	1	1	0	20	0	1	13	10	1	10000	0	0.330793		-0.0014288		0.330793	-0.0014288			0.332222
36	12	23	1	48	2500	6400	21400	10	0	12	1	1	0	0	20	0	1	8	10	0	20000	0	-0.07852		-0.18962		-0.07852	-0.18962			0.1111
35	8	5	1	40	2000	6500	15800	6	2	6	1	1	0	1	17	0	1	8	5	1	8000	1	0.616787		0.713075		0.616787	0.713075			-0.096288
36	0	3	1	44	2500	6300	19400	6	1	8	1	1	1	1	15	0	1	11	3	0	10000	1	1.17368		1.00316		1.17368	1.00316			0.170523
30	10	2	1	43	2500	6600	12500	6	0	9	1	0	0	1	4	0	0	6	2	1	6000	1	0.648645		0.985454		0.648645	0.985454			-0.336809
36	0	8	1	43	2500	6400	19400	6	1	8	1	1	1	0	15	0	1	11	8	0	10000	1	0.901978		0.525152		0.901978	0.525152			0.376827
30	10	5	1	44	2400	6300	12500	6	0	9	1	0	0	1	4	0	0	6	5	1	6000	0	0.465462		0.666525		0.465462	0.666525			-0.201063
37	8	6	1	40	2500	6300	21900	7	4	5	1	1	0	0	18	0	0	8	3	0	8000	1	0.749045		0.802481		0.749045	0.802481			-0.0534366
45	10	22	1	44	2000	6400	19950	8	0	23	1	1	1	1	20	0	0	5	7	0	10000	0	-0.101322		0.24858		-0.101322	0.24858			-0.349903
40	8	7	1	40	2000	7000	28500	8	4	4	1	1	1	0	18	1	1	8	7	0	10000	1	0.488709		0.375184		0.488709	0.375184			0.113525
70	0	3	1	44	2500	6600	17000	8	0	10	0	1	0	0	30	1	1	4	3	0	7000	0	0.290453		0.831814		0.290453	0.831814			-0.541361
30	10	4.5	1	44	2000	6400	12500	7	0	9	1	0	0	1	4	0	0	6	3	1	6000	0	0.502336		0.850079		0.502336	0.850079			-0.347743
37	8	6	1	40	2500	7000	21900	6	4	5	1	1	0	0	18	0	0	8	3	0	8000	1	0.772035		0.827825		0.772035	0.827825			-0.0557899
45	12	25	1	47	2500	6000	19950	8	3	8	1	1	1	1	30	0	0	6	8	0	10000	0	-0.200006		-0.19759		-0.200006	-0.19759			-0.0024163
39	1	4	1	40	2000	6000	15800	3	0	1	1	0	0	0	11	1	0	6	2	0	7000	1	0.962356		0.92848		0.962356	0.92848			0.0338765
37	8	6	1	40	2000	8500	21900	6	4	5	1	1	0	1	18	0	0	8	3	0	8000	1	0.683153		0.815824		0.683153	0.815824			-0.13267
45	10	25	1	48	2500	6300	19950	10	2	12	1	1	1	1	30	0	0	9	10	0	10000	0	-0.0852413		-0.328119		-0.0852413	-0.328119			0.242878
40	8	7	1	40	2500	6400	28500	8	4	4	1	1	1	0	18	1	1	8	7	0	10000	1	0.525506		0.338205		0.525506	0.338205			0.187301
70	0	3	1	44	2500	7000	17000	8	0	10	0	1	0	1	30	1	1	4	3	0	7000	0	0.220483		0.791234		0.220483	0.791234			-0.570751
30	10	4.5	1	42	2500	6000	12500	7	0	9	1	0	0	1	4	0	0	6	3	1	6000	1	0.529416		0.816629		0.529416	0.816629			-0.287213
32	11	8	1	44	2500	6300	9500	8	4	2	1	1	0	0	8	1	1	9	5	0	7000	0	0.547465		0.487831		0.547465	0.487831			0.0596336
65	10	22	1	43	2500	6400	14300	6	0	1	1	0	0	1	30	0	0	3	0	0	6000	0	0.0326901		0.272065		0.0326901	0.272065			-0.239375
28	8	20.5	1	40	2000	6400	8200	8	0	2	1	1	1	1	7	1	1	3	7	1	5000	0	-0.153456		0.0677671		-0.153456	0.0677671			-0.221223
50	10	21	1	44	2500	7000	28000	7	0	40	1	1	0	0	20	1	1	7	4	0	12000	0	0.258029		0.751599		0.258029	0.751599			-0.49357
75	0	6	1	40	2000	8000	23500	8	4	4	1	1	1	0	40	1	1	8	6	0	10000	1	0.733629		0.291088		0.733629	0.291088			0.442541
35	10	3.5	1	43	2500	6500	15000	6	0	2	1	0	0	1	15	1	1	4	3	1	6000	0	0.450256		0.662635		0.450256	0.662635			-0.212379
64	10	22	1	45	2300	5500	28000	7	0	16	1	1	0	1	30	1	1	8	3.5	0	12000	0	0.150626		0.264269		0.150626	0.264269			-0.113643
40	8	7	1	40	2000	6500	28500	8	4	4	1	1	1	1	18	1	1	8	7	0	10000	1	0.426651		0.331464		0.426651	0.331464			0.0951868
29	10	3	1	44	2000	8000	17000	7	0	10	0	1	0	1	30	1	1	4	3	0	7000	0	0.0260501		1.04387		0.0260501	1.04387			-1.01782
40	12	23	1	45	2300	6000	22000	6	3	14	1	1	1	0	12	1	1	6	6	0	9000	0	-0.0118913		0.229597		-0.0118913	0.229597			-0.241488
39	1	4	1	40	2000	7500	15800	3	0	1	1	0	0	1	11	1	0	6	2	0	7000	1	0.882472		0.896267		0.882472	0.896267			-0.0137945
38	10	6	1	44	1950	10000	18000	6	0	2	1	1	0	1	15	1	0	8	4	0	8000	0	0.549837		0.62463		0.549837	0.62463			-0.0747935
35	12	23	1	48	2600	9000	54000	10	0	19	1	1	1	1	10	1	1	5	7	0	10000	0	-0.170284		0.0742252		-0.170284	0.0742252			-0.244509
73	0	7	1	41	2000	8000	21200	6	0	4	1	1	0	0	30	1	0	12	7	0	8000	1	0.919559		0.268409		0.919559	0.268409			0.65115
40	10	25	1	45	2400	6000	110000	8	0	39	1	1	1	0	15	1	0	6	20	0	30000	0	-0.273106		-0.750996		-0.273106	-0.750996			0.477889
36	16	20	1	48	2500	8000	19200	10	0	20	1	1	0	1	10	1	0	3	3	1	8000	0	-0.20045		0.455155		-0.20045	0.455155			-0.655605
48	0	4	1	44	2300	8000	25100	6	0	2	1	1	0	1	20	1	0	11	4	0	10000	1	1.04948		0.685958		1.04948	0.685958			0.363519
35	10	4	1	44	2400	8000	19000	8	0	0	1	1	0	1	8	1	1	3	3	1	6000	0	0.355114		0.649131		0.355114	0.649131			-0.294017
70	0	3	1	44	2500	6600	17000	8	0	10	0	1	0	0	30	1	1	4	3	0	7000	0	0.290453		0.831814		0.290453	0.831814			-0.541361
30	10	4.5	1	44	2000	6400	12500	7	0	9	1	0	0	1	4	0	0	6	3	1	6000	0	0.502336		0.850079		0.502336	0.850079			-0.347743
37	8	6	1	40	2500	7000	21900	6	4	5	1	1	0	0	18	0	0	8	3	0	8000	1	0.772035		0.827825		0.772035	0.827825			-0.0557899
45	12	25	1	47	2500	6000	19950	8	3	8	1	1	1	1	30	0	0	6	8	0	10000	0	-0.200006		-0.19759		-0.200006	-0.19759			-0.0024163
39	1	4	1	40	2000	6000	15800	3	0	1	1	0	0	0	11	1	0	6	2	0	7000	1	0.962356		0.92848		0.962356	0.92848			0.0338765
37	8	6	1	40	2000	8500	21900	6	4	5	1	1	0	1	18	0	0	8	3	0	8000	1	0.683153		0.815824		0.683153	0.815824			-0.13267
45	10	25	1	48	2500	6300	19950	10	2	12	1	1	1	1	30	0	0	9	10	0	10000	0	-0.0852413		-0.328119		-0.0852413	-0.328119			0.242878
40	8	7	1	40	2500	6400	28500	8	4	4	1	1	1	0	18	1	1	8	7	0	10000	1	0.525506		0.338205		0.525506	0.338205			0.187301
70	0	3	1	44	2500	7000	17000	8	0	10	0	1	0	1	30	1	1	4	3	0	7000	0	0.220483		0.791234		0.220483	0.791234			-0.570751
30	10	4.5	1	42	2500	6000	12500	7	0	9	1	0	0	1	4	0	0	6	3	1	6000	1	0.529416		0.816629		0.529416	0.816629			-0.287213
32	11	8	1	44	2500	6300	9500	8	4	2	1	1	0	0	8	1	1	9	5	0	7000	0	0.547465		0.487831		0.547465	0.487831			0.0596336
65	10	22	1	43	2500	6400	14300	6	0	1	1	0	0	1	30	0	0	3	0	0	6000	0	0.0326901		0.272065		0.0326901	0.272065			-0.239375
28	8	20.5	1	40	2000	6400	8200	8	0	2	1	1	1	1	7	1	1	3	7	1	5000	0	-0.153456		0.0677671		-0.153456	0.0677671			-0.221223
50	10	21	1	44	2500	7000	28000	7	0	40	1	1	0	0	20	1	1	7	4	0	12000	0	0.258029		0.751599		0.258029	0.751599			-0.49357
75	0	6	1	40	2000	8000	23500	8	4	4	1	1	1	0	40	1	1	8	6	0	10000	1	0.733629		0.291088		0.733629	0.291088			0.442541
35	10	3.5	1	43	2500	6500	15000	6	0	2	1	0	0	1	15	1	1	4	3	1	6000	0	0.450256		0.662635		0.450256	0.662635			-0.212379
45	8	23	1	40	2000	6400	19950	6	2	12	1	1	1	0	25	0	0	4	8	0	10000	0	-0.0827567		0.087239		-0.0827567	0.087239			-0.169996
42	10	20	1	40	2000	6500	15800	4	0	1	1	0	0	1	11	1	0	6	10	0	7000	0	-0.0710305		-0.300095		-0.0710305	-0.300095			0.229065
38	10	8	1	45	2000	6300	18000	4	0	2	1	1	0	1	15	1	0	8	8	0	8000	0	0.39778		0.28991		0.39778	0.28991			0.10787
35	12	3	1	47	2500	6600	54000	9	0	33	1	1	1	1	10	1	1	5	3	0	10000	0	0.489906		1.132		0.489906	1.132			-0.642094
44	10	20	1	44	2000	6400	50000	4	0	4	1	1	0	1	30	1	0	12	10	0	8000	0	0.232055		-0.158249		0.232055	-0.158249			0.390304
35	8	9	1	40	2000	6300	15800	4	2	6	1	1	0	1	17	0	1	8	9	1	8000	0	0.4131		0.3354		0.4131	0.3354			0.0776992
36	0	6	1	43	2500	7000	19400	4	1	8	1	1	1	1	15	0	1	11	6	0	10000	1	1.00688		0.748434		1.00688	0.748434			0.258448
30	10	4	1	44	2500	6300	12500	4	0	9	1	0	0	1	4	0	0	6	4	1	6000	1	0.570169		0.821999		0.570169	0.821999			-0.25183
37	8	20	1	40	2500	8500	21900	4	4	5	1	1	0	0	18	0	0	8	10	0	8000	0	0.202467		-0.028337		0.202467	-0.028337			0.230804
45	12	5	1	44	2100	6400	19950	4	2	13	1	1	1	1	30	0	0	11	5	0	10000	1	0.691641		0.760154		0.691641	0.760154			-0.0685136
36	16	22	1	48	2500	6500	19500	10	1	12	1	1	1	0	20	0	0	13	8	0	10000	0	0.136281		-0.0139173		0.136281	-0.0139173			0.150199
35	10	8	1	42	2000	6300	19000	4	0	0	1	1	0	1	8	1	1	3	8	1	6000	0	0.153347		0.259753		0.153347	0.259753			-0.106405
33	10	20	1	43	2000	6600	19000	4	0	0	1	0	0	1	8	1	1	7	10	0	10000	0	-0.0262768		-0.234376		-0.0262768	-0.234376			0.208099
50	10	20	1	44	2500	6400	15100	6	0	2	1	1	0	1	15	1	1	9	10	0	8000	0	0.0901286		-0.34834		0.0901286	-0.34834			0.438468
55	8	20	1	40	2500	6300	7500	6	4	1	0	0	0	0	30	1	1	9	10	1	4000	0	-0.304482		-0.278186		-0.304482	-0.278186			-0.026296
55	10	20	1	43	2500	7000	24000	6	3	11	1	1	0	1	30	1	1	6	10	0	10000	0	-0.0161125		-0.27392		-0.0161125	-0.27392			0.257807
29	10	8	1	44	2400	6300	15500	6	0	0	1	0	0	1	5	1	1	7	8	0	5000	0	0.329572		0.162945		0.329572	0.162945			0.166627
30	8	8	1	42	2500	6000	20500	6	4	3	0	0	0	0	13	1	1	6	8	1	8000	0	-0.0567982		0.388298		-0.0567982	0.388298			-0.445096
38	12	24	1	46	2540	7000	22500	6	0	8	1	1	0	1	20	1	1	7	7	1	9000	0	-0.0642515		-0.0169314		-0.0642515	-0.0169314			-0.0473201
55	8	5	1	41	2000	5500	28700	6	0	40	1	1	0	0	25	1	1	8	5	0	14000	1	0.715904		1.07906		0.715904	1.07906			-0.363154
40	8	6	1	40	2300	6400	28500	6	4	4	1	1	1	1	18	1	1	8	6	0	10000	1	0.545921		0.472193		0.545921	0.472193			0.0737284
48	10	5	1	44	2000	6500	17000	6	0	10	0	1	0	1	30	1	1	4	5	0	7000	0	-0.135715		0.724407		-0.135715	0.724407			-0.860122
40	12	3	1	45	2500	6300	22000	6	3	14	1	1	1	1	12	1	1	6	3	0	9000	1	0.538837		0.887494		0.538837	0.887494			-0.348657
39	1	5	1	40	2500	6400	15800	6	0	1	1	0	0	0	11	1	0	6	5	0	7000	1	0.751617		0.563111		0.751617	0.563111			0.188506
55	8	8	1	40	2000	7000	20600	6	0	9	1	1	0	1	25	0	1	6	8	1	10000	0	0.33289		0.261422		0.33289	0.261422			0.0714673
25	8	8	1	40	2100	6300	20300	6	3	9	1	1	0	0	8	0	1	3	8	1	8500	0	0.258944		0.536124		0.258944	0.536124			-0.27718
37	10	20	1	41	2000	6000	18400	6	2	8	1	1	1	0	20	0	1	13	10	1	10000	0	0.330793		-0.0014288		0.330793	-0.0014288			0.332222
36	12	24	1	48	2500	6400	21400	10	0	12	1	1	0	0	20	0	1	8	10	0	20000	0	-0.104318		-0.212241		-0.104318	-0.212241			0.107923
35	8	5	1	40	2000	6500	15800	6	2	6	1	1	0	1	17	0	1	8	5	1	8000	1	0.616787		0.713075		0.616787	0.713075			-0.096288
36	0	3	1	44	2500	6300	19400	6	1	8	1	1	1	1	15	0	1	11	3	0	10000	1	1.17368		1.00316		1.17368	1.00316			0.170523
30	10	2	1	43	2500	6600	12500	6	0	9	1	0	0	1	4	0	0	6	2	1	6000	1	0.648645		0.985454		0.648645	0.985454			-0.336809
36	0	8	1	43	2500	6400	19400	6	1	8	1	1	1	0	15	0	1	11	8	0	10000	1	0.901978		0.525152		0.901978	0.525152			0.376827
30	10	5	1	44	2400	6300	12500	6	0	9	1	0	0	1	4	0	0	6	5	1	6000	0	0.465462		0.666525		0.465462	0.666525			-0.201063
37	8	6	1	40	2500	6300	21900	7	4	5	1	1	0	0	18	0	0	8	3	0	8000	1	0.749045		0.802481		0.749045	0.802481			-0.0534366
45	10	22	1	44	2000	6400	19950	8	0	23	1	1	1	1	20	0	0	5	7	0	10000	0	-0.101322		0.24858		-0.101322	0.24858			-0.349903
40	8	7	1	40	2000	6000	28500	8	4	4	1	1	1	1	18	1	1	8	7	0	10000	1	0.426651		0.331464		0.426651	0.331464			0.0951868
25	8	4	0	40	1800	7000	16000	8	3	4	0	0	0	0	10	1	1	6	1	1	6500	1		0.0343619		0.991913			0.0343619	0.991913		-0.957551
30	8	2.5	0	41	1800	6500	20500	5	4	3	0	0	0	1	13	1	1	6	1.5	1	8000	1		0.0635943		1.01282			0.0635943	1.01282		-0.949221
38	0	24	0	39	2500	7000	22500	8	0	8	1	1	0	0	20	1	1	7	3	1	9000	1		0.326693		0.534574			0.326693	0.534574		-0.207881
65	8	2	0	39	2000	6500	13500	8	4	2	0	0	0	0	7	1	1	3	1	1	5000	1		-0.0291602		0.862814			-0.0291602	0.862814		-0.891975
39	10	3	0	42	2000	8000	12000	4	0	2	1	1	0	1	10	1	0	7	2	0	4000	1		0.598945		1.00279			0.598945	1.00279		-0.403842
48	0	2	0	39	2000	9000	16000	5	0	0	0	1	0	1	18	1	1	6	2	1	8000	1		0.287828		0.941301			0.287828	0.941301		-0.653473
33	10	2	0	44	2400	4000	19000	3	0	0	1	0	0	1	8	1	1	7	1	0	10000	1		0.69171		1.04705			0.69171	1.04705		-0.355339
55	10	2	0	43	2500	6400	14500	8	0	11	1	0	0	1	30	1	1	4	2	1	6500	1		0.490519		1.08265			0.490519	1.08265		-0.592135
45	10	20	0	44	2600	6500	47000	7	4	22	0	1	1	1	40	1	1	10	4	0	20000	1		-0.204982		0.772771			-0.204982	0.772771		-0.977753
50	0	3	0	33	1800	8500	27700	5	0	5	0	1	0	1	30	0	1	9	3	0	17000	1		0.373866		0.930488			0.373866	0.930488		-0.556621
30	0	3	0	37	1800	8000	15500	6	2	4	1	1	0	1	8	0	1	7	2.5	0	7000	1		0.785048		1.06655			0.785048	1.06655		-0.281503
35	8	4	0	35	2100	7500	15800	6	2	6	1	1	0	1	17	0	1	8	4	1	8000	1		0.607573		0.94244			0.607573	0.94244		-0.334867
55	0	2	0	30	2000	6500	10000	6	2	6	0	0	0	1	30	0	1	5	1	1	5000	1		0.259076		1.05003			0.259076	1.05003		-0.790954
35	0	6	0	35	2000	7500	57500	8	2	14	1	1	1	1	15	0	0	15	4	0	28000	1		1.05192		0.990894			1.05192	0.990894		0.0610218
38	2	2	0	35	2000	7500	13350	8	0	2	1	0	0	0	20	0	0	7	2	1	5000	1		0.79545		0.954041			0.79545	0.954041		-0.158591
55	0	4	0	32	2000	5500	13300	8	0	2	1	1	0	0	35	0	0	6	2	1	6000	1		0.759407		0.894657			0.759407	0.894657		-0.135249
39	10	9.5	0	41	2500	8000	30200	8	0	2	0	1	0	1	7	1	0	7	7.5	1	18000	0		-0.240386		0.430202			-0.240386	0.430202		-0.670588
32	0	2	0	29	1500	6500	8900	5	0	1	0	0	1	1	10	0	0	7	0.5	1	5000	1		0.313858		1.03884			0.313858	1.03884		-0.724979
47	0	2	0	39	2500	7500	17300	8	4	0	1	1	0	1	20	1	1	9	2	1	9000	1		0.935921		0.902059			0.935921	0.902059		0.0338619
35	10	2	0	43	1800	6300	11300	8	0	1	1	1	0	1	17	0	1	3	2	1	5000	1		0.343375		0.981176			0.343375	0.981176		-0.6378
27	8	2	0	39	2600	6600	10700	7	3	2	1	0	0	1	9	1	1	4	2	1	4000	1		0.530668		1.03296			0.530668	1.03296		-0.502296
80	0	2	0	31	1900	5500	23900	8	6	16	0	0	0	0	60	1	1	10	0	0	14000	1		0.549442		1.13323			0.549442	1.13323		-0.583784
38	12	3	0	44	2100	6400	22500	8	0	8	1	1	0	1	20	1	1	7	3	1	9000	1		0.478804		1.00218			0.478804	1.00218		-0.523374
27	8	2	0	44	2000	6600	13500	8	4	2	0	0	0	1	7	1	1	3	1	1	5000	1		-0.0907459		1.02043			-0.0907459	1.02043		-1.11118
54	8	2	0	39	2000	7000	10000	6	2	6	0	0	0	0	25	0	1	7	1	1	5000	1		0.203562		1.00174			0.203562	1.00174		-0.798179
35	0	6	0	35	2000	6000	32500	8	2	14	1	1	1	1	15	0	0	15	4	0	15000	1		1.05192		0.990894			1.05192	0.990894		0.0610218
39	10	20	0	44	2500	6400	12000	4	0	2	1	1	0	0	10	1	0	7	10	0	4000	0		0.0828794		0.154986			0.0828794	0.154986		-0.0721072
52	0	4	0	33	1900	6000	10000	4	2	6	0	1	0	1	25	0	1	5	4	1	5000	1		0.17318		0.939211			0.17318	0.939211		-0.76603
35	0	6	0	35	2000	7500	32500	4	2	14	1	1	1	1	15	0	0	15	6	0	15000	1		1.08203		0.970048			1.08203	0.970048		0.111979
38	10	20	0	42	2000	6400	13350	4	0	2	1	1	0	1	20	0	0	7	10	1	5000	0		-0.0202469		0.136785			-0.0202469	0.136785		-0.157032
27	8	5	0	42	2000	6400	13500	6	4	2	0	0	0	1	7	1	1	3	5	1	5000	1		-0.222504		0.773135			-0.222504	0.773135		-0.995639
39	10	3	0	43	2500	6600	12000	6	0	2	1	1	0	0	10	1	0	7	3	0	4000	1		0.641031		0.932062			0.641031	0.932062		-0.291031
35	12	3	0	42	2500	6300	17650	6	1	8	1	1	1	0	18	0	0	11	3	0	8000	1		0.792245		1.03593			0.792245	1.03593		-0.243686
30	0	3	0	37	2000	6400	15500	6	2	4	1	1	0	1	8	0	1	7	3	0	7000	1		0.793267		1.04604			0.793267	1.04604		-0.25277
55	0	2	0	34	2000	7000	10000	6	2	6	0	0	0	0	20	0	1	5	1	1	5000	1		0.312232		1.06053			0.312232	1.06053		-0.748299
35	0	6	0	35	2000	6000	32500	8	2	14	1	1	1	0	15	0	0	15	4	0	15000	1		1.10495		1.00172			1.10495	1.00172		0.103235
38	2	2	0	35	2500	6400	13350	8	0	2	1	0	0	0	20	0	0	7	2	1	5000	1		0.845103		0.968171			0.845103	0.968171		-0.123068
27	8	2	0	39	2000	6300	13500	5	4	2	0	0	0	1	7	1	1	3	1	1	5000	1		-0.0335529		1.08385			-0.0335529	1.08385		-1.1174
54	0	2	0	33	2000	6300	10000	6	2	6	0	0	0	1	25	0	1	5	1	1	5000	1		0.258865		1.05443			0.258865	1.05443		-0.795566
35	0	6	0	35	2000	6300	32500	8	2	14	1	1	1	1	15	0	0	15	4	0	15000	1		1.05192		0.990894			1.05192	0.990894		0.0610218
39	10	3	0	43	2500	6300	12000	4	0	2	1	1	0	0	10	1	0	7	2	0	4000	1		0.701613		1.02785			0.701613	1.02785		-0.326235
55	5	2	0	32	2100	6500	10000	6	2	6	0	0	0	0	25	0	1	5	1	1	5000	1		0.196875		1.03905			0.196875	1.03905		-0.842179
35	0	6	0	35	2000	7500	32500	8	2	14	1	1	1	1	15	0	0	15	4	0	15000	1		1.05192		0.990894			1.05192	0.990894		0.0610218
38	2	2	0	35	2000	6400	13350	8	0	2	1	0	0	1	20	0	0	7	2	1	5000	1		0.742516		0.943025			0.742516	0.943025		-0.200508
27	8	2	0	39	2000	6400	13500	8	4	2	0	0	0	0	7	1	1	3	1	1	5000	1		-0.0375946		1.03095			-0.0375946	1.03095		-1.06854
38	0	3	0	43	2000	6400	22500	8	0	8	1	1	0	0	20	1	1	7	3	1	9000	1		0.820121		1.07183			0.820121	1.07183		-0.251704
25	8	4	0	40	1800	7000	16000	8	3	4	0	0	0	0	10	1	1	6	1	1	6500	1		0.0343619		0.991913			0.0343619	0.991913		-0.957551
30	8	2.5	0	41	1800	6500	20500	5	4	3	0	0	0	1	13	1	1	6	1.5	1	8000	1		0.0635943		1.01282			0.0635943	1.01282		-0.949221
38	0	24	0	39	2500	7000	22500	8	0	8	1	1	0	0	20	1	1	7	3	1	9000	0		0.326693		0.534574			0.326693	0.534574		-0.207881
65	8	2	0	39	2000	6500	13500	8	4	2	0	0	0	0	7	1	1	3	1	1	5000	1		-0.0291602		0.862814			-0.0291602	0.862814		-0.891975
39	10	3	0	42	2000	8000	12000	4	0	2	1	1	0	1	10	1	0	7	2	0	4000	1		0.598945		1.00279			0.598945	1.00279		-0.403842
48	0	2	0	39	2000	9000	16000	5	0	0	0	1	0	1	18	1	1	6	2	1	8000	1		0.287828		0.941301			0.287828	0.941301		-0.653473
54	0	2	0	33	2000	6300	10000	6	2	6	0	0	0	1	25	0	1	5	1	1	5000	1		0.258865		1.05443			0.258865	1.05443		-0.795566
35	0	6	0	35	2000	6300	32500	8	2	14	1	1	1	1	15	0	0	15	4	0	15000	1		1.05192		0.990894			1.05192	0.990894		0.0610218
39	10	3	0	43	2500	6300	12000	4	0	2	1	1	0	0	10	1	0	7	2	0	4000	1		0.701613		1.02785			0.701613	1.02785		-0.326235
55	5	2	0	32	2100	6500	10000	6	2	6	0	0	0	0	25	0	1	5	1	1	5000	1		0.196875		1.03905			0.196875	1.03905		-0.842179
35	0	6	0	35	2000	7500	32500	8	2	14	1	1	1	1	15	0	0	15	4	0	15000	1		1.05192		0.990894			1.05192	0.990894		0.0610218
38	2	2	0	35	2000	6400	13350	8	0	2	1	0	0	1	20	0	0	7	2	1	5000	1		0.742516		0.943025			0.742516	0.943025		-0.200508
27	8	2	0	39	2000	6400	13500	8	4	2	0	0	0	0	7	1	1	3	1	1	5000	1		-0.0375946		1.03095			-0.0375946	1.03095		-1.06854
38	0	3	0	43	2000	6400	22500	8	0	8	1	1	0	0	20	1	1	7	3	1	9000	1		0.820121		1.07183			0.820121	1.07183		-0.251704
25	8	4	0	40	1800	7000	16000	8	3	4	0	0	0	0	10	1	1	6	1	1	6500	1		0.0343619		0.991913			0.0343619	0.991913		-0.957551
39	10	20	0	44	2500	6400	12000	4	0	2	1	1	0	0	10	1	0	7	10	0	4000	1		0.0828794		0.154986			0.0828794	0.154986		-0.0721072
52	0	4	0	33	1900	6000	10000	4	2	6	0	1	0	1	25	0	1	5	4	1	5000	1		0.17318		0.939211			0.17318	0.939211		-0.76603
35	0	6	0	35	2000	7500	32500	4	2	14	1	1	1	1	15	0	0	15	6	0	15000	1		1.08203		0.970048			1.08203	0.970048		0.111979
38	10	20	0	42	2000	6400	13350	4	0	2	1	1	0	1	20	0	0	7	10	1	5000	0		-0.0202469		0.136785			-0.0202469	0.136785		-0.157032
27	8	5	0	42	2000	6400	13500	6	4	2	0	0	0	1	7	1	1	3	5	1	5000	1		-0.222504		0.773135			-0.222504	0.773135		-0.995639
39	10	3	0	43	2500	6600	12000	6	0	2	1	1	0	0	10	1	0	7	3	0	4000	1		0.641031		0.932062			0.641031	0.932062		-0.291031
35	12	3	0	42	2500	6300	17650	6	1	8	1	1	1	0	18	0	0	11	3	0	8000	1		0.792245		1.03593			0.792245	1.03593		-0.243686
30	0	3	0	37	2000	6400	15500	6	2	4	1	1	0	1	8	0	1	7	3	0	7000	1		0.793267		1.04604			0.793267	1.04604		-0.25277
55	0	2	0	34	2000	7000	10000	6	2	6	0	0	0	0	20	0	1	5	1	1	5000	1		0.312232		1.06053			0.312232	1.06053		-0.748299
35	0	6	0	35	2000	6000	32500	8	2	14	1	1	1	0	15	0	0	15	4	0	15000	1		1.10495		1.00172			1.10495	1.00172		0.103235
38	2	2	0	35	2500	6400	13350	8	0	2	1	0	0	0	20	0	0	7	2	1	5000	1		0.845103		0.968171			0.845103	0.968171		-0.123068
55	0	2	0	34	2000	7000	10000	6	2	6	0	0	0	0	20	0	1	5	1	1	5000	1		0.312232		1.06053			0.312232	1.06053		-0.748299
35	0	6	0	35	2000	6000	32500	8	2	14	1	1	1	0	15	0	0	15	4	0	15000	1		1.10495		1.00172			1.10495	1.00172		0.103235
38	2	2	0	35	2500	6400	13350	8	0	2	1	0	0	0	20	0	0	7	2	1	5000	1		0.845103		0.968171			0.845103	0.968171		-0.123068
27	8	2	0	39	2000	6300	13500	5	4	2	0	0	0	1	7	1	1	3	1	1	5000	1		-0.0335529		1.08385			-0.0335529	1.08385		-1.1174
54	0	2	0	33	2000	6300	10000	6	2	6	0	0	0	1	25	0	1	5	1	1	5000	1		0.258865		1.05443			0.258865	1.05443		-0.795566
35	0	6	0	35	2000	6300	32500	8	2	14	1	1	1	1	15	0	0	15	4	0	15000	1		1.05192		0.990894			1.05192	0.990894		0.0610218
39	10	3	0	43	2500	6300	12000	4	0	2	1	1	0	0	10	1	0	7	2	0	4000	1		0.701613		1.02785			0.701613	1.02785		-0.326235
55	5	2	0	32	2100	6500	10000	6	2	6	0	0	0	0	25	0	1	5	1	1	5000	1		0.196875		1.03905			0.196875	1.03905		-0.842179
35	0	6	0	35	2000	7500	32500	8	2	14	1	1	1	1	15	0	0	15	4	0	15000	1		1.05192		0.990894			1.05192	0.990894		0.0610218
38	2	2	0	35	2000	6400	13350	8	0	2	1	0	0	1	20	0	0	7	2	1	5000	1		0.742516		0.943025			0.742516	0.943025		-0.200508
27	8	2	0	39	2000	6400	13500	8	4	2	0	0	0	0	7	1	1	3	1	1	5000	1		-0.0375946		1.03095			-0.0375946	1.03095		-1.06854
38	0	3	0	43	2000	6400	22500	8	0	8	1	1	0	0	20	1	1	7	3	1	9000	1		0.820121		1.07183			0.820121	1.07183		-0.251704
25	8	4	0	40	1800	7000	16000	8	3	4	0	0	0	0	10	1	1	6	1	1	6500	1		0.0343619		0.991913			0.0343619	0.991913		-0.957551
30	8	2.5	0	41	1800	6500	20500	5	4	3	0	0	0	1	13	1	1	6	1.5	1	8000	1		0.0635943		1.01282			0.0635943	1.01282		-0.949221
38	0	24	0	39	2500	7000	22500	8	0	8	1	1	0	0	20	1	1	7	3	1	9000	1		0.326693		0.534574			0.326693	0.534574		-0.207881
65	8	2	0	39	2000	6500	13500	8	4	2	0	0	0	0	7	1	1	3	1	1	5000	1		-0.0291602		0.862814			-0.0291602	0.862814		-0.891975
39	10	3	0	42	2000	8000	12000	4	0	2	1	1	0	1	10	1	0	7	2	0	4000	1		0.598945		1.00279			0.598945	1.00279		-0.403842
48	0	2	0	39	2000	9000	16000	5	0	0	0	1	0	1	18	1	1	6	2	1	8000	1		0.287828		0.941301			0.287828	0.941301		-0.653473
33	10	2	0	44	2400	4000	19000	3	0	0	1	0	0	1	8	1	1	7	1	0	10000	1		0.69171		1.04705			0.69171	1.04705		-0.355339
55	10	2	0	43	2500	6400	14500	8	0	11	1	0	0	1	30	1	1	4	2	1	6500	1		0.490519		1.08265			0.490519	1.08265		-0.592135
45	10	20	0	44	2600	6500	47000	7	4	22	0	1	1	1	40	1	1	10	4	0	20000	1		-0.204982		0.772771			-0.204982	0.772771		-0.977753
50	0	3	0	33	1800	8500	27700	5	0	5	0	1	0	1	30	0	1	9	3	0	17000	1		0.373866		0.930488			0.373866	0.930488		-0.556621
30	0	3	0	37	1800	8000	15500	6	2	4	1	1	0	1	8	0	1	7	2.5	0	7000	1		0.785048		1.06655			0.785048	1.06655		-0.281503
35	8	4	0	35	2100	7500	15800	6	2	6	1	1	0	1	17	0	1	8	4	1	8000	1		0.607573		0.94244			0.607573	0.94244		-0.334867
55	0	2	0	30	2000	6500	10000	6	2	6	0	0	0	1	30	0	1	5	1	1	5000	1		0.259076		1.05003			0.259076	1.05003		-0.790954
35	0	6	0	35	2000	7500	57500	8	2	14	1	1	1	1	15	0	0	15	4	0	28000	1		1.05192		0.990894			1.05192	0.990894		0.0610218
38	2	2	0	35	2000	7500	13350	8	0	2	1	0	0	0	20	0	0	7	2	1	5000	1		0.79545		0.954041			0.79545	0.954041		-0.158591
55	0	4	0	32	2000	5500	13300	8	0	2	1	1	0	0	35	0	0	6	2	1	6000	1		0.759407		0.894657			0.759407	0.894657		-0.135249
39	10	9.5	0	41	2500	8000	30200	8	0	2	0	1	0	1	7	1	0	7	7.5	1	18000	0		-0.240386		0.430202			-0.240386	0.430202		-0.670588
32	0	2	0	29	1500	6500	8900	5	0	1	0	0	1	1	10	0	0	7	0.5	1	5000	1		0.313858		1.03884			0.313858	1.03884		-0.724979
47	0	2	0	39	2500	7500	17300	8	4	0	1	1	0	1	20	1	1	9	2	1	9000	1		0.935921		0.902059			0.935921	0.902059		0.0338619
35	10	2	0	43	1800	6300	11300	8	0	1	1	1	0	1	17	0	1	3	2	1	5000	1		0.343375		0.981176			0.343375	0.981176		-0.6378
27	8	2	0	39	2600	6600	10700	7	3	2	1	0	0	1	9	1	1	4	2	1	4000	1		0.530668		1.03296			0.530668	1.03296		-0.502296
80	0	2	0	31	1900	5500	23900	8	6	16	0	0	0	0	60	1	1	10	0	0	14000	1		0.549442		1.13323			0.549442	1.13323		-0.583784
38	12	3	0	44	2100	6400	22500	8	0	8	1	1	0	1	20	1	1	7	3	1	9000	1		0.478804		1.00218			0.478804	1.00218		-0.523374
27	8	2	0	44	2000	6600	13500	8	4	2	0	0	0	1	7	1	1	3	1	1	5000	1		-0.0907459		1.02043			-0.0907459	1.02043		-1.11118
54	8	2	0	39	2000	7000	10000	6	2	6	0	0	0	0	25	0	1	7	1	1	5000	1		0.203562		1.00174			0.203562	1.00174		-0.798179
35	0	6	0	35	2000	6000	32500	8	2	14	1	1	1	1	15	0	0	15	4	0	15000	1		1.05192		0.990894			1.05192	0.990894		0.0610218
39	10	20	0	44	2500	6400	12000	4	0	2	1	1	0	0	10	1	0	7	10	0	4000	0		0.0828794		0.154986			0.0828794	0.154986		-0.0721072
52	0	4	0	33	1900	6000	10000	4	2	6	0	1	0	1	25	0	1	5	4	1	5000	1		0.17318		0.939211			0.17318	0.939211		-0.76603
35	0	6	0	35	2000	7500	32500	4	2	14	1	1	1	1	15	0	0	15	6	0	15000	1		1.08203		0.970048			1.08203	0.970048		0.111979
38	10	20	0	42	2000	6400	13350	4	0	2	1	1	0	1	20	0	0	7	10	1	5000	0		-0.0202469		0.136785			-0.0202469	0.136785		-0.157032
27	8	5	0	42	2000	6400	13500	6	4	2	0	0	0	1	7	1	1	3	5	1	5000	1		-0.222504		0.773135			-0.222504	0.773135		-0.995639
39	10	3	0	43	2500	6600	12000	6	0	2	1	1	0	0	10	1	0	7	3	0	4000	1		0.641031		0.932062			0.641031	0.932062		-0.291031
35	12	3	0	42	2500	6300	17650	6	1	8	1	1	1	0	18	0	0	11	3	0	8000	1		0.792245		1.03593			0.792245	1.03593		-0.243686
30	0	3	0	37	2000	6400	15500	6	2	4	1	1	0	1	8	0	1	7	3	0	7000	1		0.793267		1.04604			0.793267	1.04604		-0.25277
55	0	2	0	34	2000	7000	10000	6	2	6	0	0	0	0	20	0	1	5	1	1	5000	1		0.312232		1.06053			0.312232	1.06053		-0.748299
35	0	6	0	35	2000	6000	32500	8	2	14	1	1	1	0	15	0	0	15	4	0	15000	1		1.10495		1.00172			1.10495	1.00172		0.103235
38	2	2	0	35	2500	6400	13350	8	0	2	1	0	0	0	20	0	0	7	2	1	5000	1		0.845103		0.968171			0.845103	0.968171		-0.123068
27	8	2	0	39	2000	6300	13500	5	4	2	0	0	0	1	7	1	1	3	1	1	5000	1		-0.0335529		1.08385			-0.0335529	1.08385		-1.1174
54	0	2	0	33	2000	6300	10000	6	2	6	0	0	0	1	25	0	1	5	1	1	5000	1		0.258865		1.05443			0.258865	1.05443		-0.795566
35	0	6	0	35	2000	6300	32500	8	2	14	1	1	1	1	15	0	0	15	4	0	15000	1		1.05192		0.990894			1.05192	0.990894		0.0610218
39	10	3	0	43	2500	6300	12000	4	0	2	1	1	0	0	10	1	0	7	2	0	4000	1		0.701613		1.02785			0.701613	1.02785		-0.326235
55	5	2	0	32	2100	6500	10000	6	2	6	0	0	0	0	25	0	1	5	1	1	5000	1		0.196875		1.03905			0.196875	1.03905		-0.842179
35	0	6	0	35	2000	7500	32500	8	2	14	1	1	1	1	15	0	0	15	4	0	15000	1		1.05192		0.990894			1.05192	0.990894		0.0610218
38	2	2	0	35	2000	6400	13350	8	0	2	1	0	0	1	20	0	0	7	2	1	5000	1		0.742516		0.943025			0.742516	0.943025		-0.200508
27	8	2	0	39	2000	6400	13500	8	4	2	0	0	0	0	7	1	1	3	1	1	5000	1		-0.0375946		1.03095			-0.0375946	1.03095		-1.06854
38	0	3	0	43	2000	6400	22500	8	0	8	1	1	0	0	20	1	1	7	3	1	9000	1		0.820121		1.07183			0.820121	1.07183		-0.251704
25	8	4	0	40	1800	7000	16000	8	3	4	0	0	0	0	10	1	1	6	1	1	6500	1		0.0343619		0.991913			0.0343619	0.991913		-0.957551
30	8	2.5	0	41	1800	6500	20500	5	4	3	0	0	0	1	13	1	1	6	1.5	1	8000	1		0.0635943		1.01282			0.0635943	1.01282		-0.949221
38	0	24	0	39	2500	7000	22500	8	0	8	1	1	0	0	20	1	1	7	3	1	9000	0		0.326693		0.534574			0.326693	0.534574		-0.207881
65	8	2	0	39	2000	6500	13500	8	4	2	0	0	0	0	7	1	1	3	1	1	5000	1		-0.0291602		0.862814			-0.0291602	0.862814		-0.891975
39	10	3	0	42	2000	8000	12000	4	0	2	1	1	0	1	10	1	0	7	2	0	4000	1		0.598945		1.00279			0.598945	1.00279		-0.403842
48	0	2	0	39	2000	9000	16000	5	0	0	0	1	0	1	18	1	1	6	2	1	8000	1		0.287828		0.941301			0.287828	0.941301		-0.653473
54	0	2	0	33	2000	6300	10000	6	2	6	0	0	0	1	25	0	1	5	1	1	5000	1		0.258865		1.05443			0.258865	1.05443		-0.795566
35	0	6	0	35	2000	6300	32500	8	2	14	1	1	1	1	15	0	0	15	4	0	15000	1		1.05192		0.990894			1.05192	0.990894		0.0610218
39	10	3	0	43	2500	6300	12000	4	0	2	1	1	0	0	10	1	0	7	2	0	4000	1		0.701613		1.02785			0.701613	1.02785		-0.326235
55	5	2	0	32	2100	6500	10000	6	2	6	0	0	0	0	25	0	1	5	1	1	5000	1		0.196875		1.03905			0.196875	1.03905		-0.842179
35	0	6	0	35	2000	7500	32500	8	2	14	1	1	1	1	15	0	0	15	4	0	15000	1		1.05192		0.990894			1.05192	0.990894		0.0610218
38	2	2	0	35	2000	6400	13350	8	0	2	1	0	0	1	20	0	0	7	2	1	5000	1		0.742516		0.943025			0.742516	0.943025		-0.200508
27	8	2	0	39	2000	6400	13500	8	4	2	0	0	0	0	7	1	1	3	1	1	5000	1		-0.0375946		1.03095			-0.0375946	1.03095		-1.06854
38	0	3	0	43	2000	6400	22500	8	0	8	1	1	0	0	20	1	1	7	3	1	9000	1		0.820121		1.07183			0.820121	1.07183		-0.251704
25	8	4	0	40	1800	7000	16000	8	3	4	0	0	0	0	10	1	1	6	1	1	6500	1		0.0343619		0.991913			0.0343619	0.991913		-0.957551
39	10	20	0	44	2500	6400	12000	4	0	2	1	1	0	0	10	1	0	7	10	0	4000	0		0.0828794		0.154986			0.0828794	0.154986		-0.0721072
52	0	4	0	33	1900	6000	10000	4	2	6	0	1	0	1	25	0	1	5	4	1	5000	1		0.17318		0.939211			0.17318	0.939211		-0.76603
35	0	6	0	35	2000	7500	32500	4	2	14	1	1	1	1	15	0	0	15	6	0	15000	1		1.08203		0.970048			1.08203	0.970048		0.111979
38	10	20	0	42	2000	6400	13350	4	0	2	1	1	0	1	20	0	0	7	10	1	5000	0		-0.0202469		0.136785			-0.0202469	0.136785		-0.157032
27	8	5	0	42	2000	6400	13500	6	4	2	0	0	0	1	7	1	1	3	5	1	5000	1		-0.222504		0.773135			-0.222504	0.773135		-0.995639
39	10	3	0	43	2500	6600	12000	6	0	2	1	1	0	0	10	1	0	7	3	0	4000	1		0.641031		0.932062			0.641031	0.932062		-0.291031
35	12	3	0	42	2500	6300	17650	6	1	8	1	1	1	0	18	0	0	11	3	0	8000	1		0.792245		1.03593			0.792245	1.03593		-0.243686
30	0	3	0	37	2000	6400	15500	6	2	4	1	1	0	1	8	0	1	7	3	0	7000	1		0.793267		1.04604			0.793267	1.04604		-0.25277
55	0	2	0	34	2000	7000	10000	6	2	6	0	0	0	0	20	0	1	5	1	1	5000	1		0.312232		1.06053			0.312232	1.06053		-0.748299
35	0	6	0	35	2000	6000	32500	8	2	14	1	1	1	0	15	0	0	15	4	0	15000	1		1.10495		1.00172			1.10495	1.00172		0.103235
38	2	2	0	35	2500	6400	13350	8	0	2	1	0	0	0	20	0	0	7	2	1	5000	1		0.845103		0.968171			0.845103	0.968171		-0.123068

## Sheet: PERCAPITA INCOME
age	education	tland	ccadpr	yield	seeds	frtl	texp	timehhh	timefmh	nolvstk	awcc	irigationfacl	agrimchnr	smartphn	farmingexp	ascrdt	asextn	fmlsize	wheatarea	fmlsystem	expfod	incmpcd	yc1_1	yc2_1	yc1_2	yc2_2	participation1	participation2	nonparticipation1	nonparticipation2	ATT	ATU
75	0	6	1	40	2000	8000	23500	8	4	4	1	1	1	0	40	1	1	8	6	0	10000	1.8595	2.28244	1.76543			1.76543	2.28244			0.517018
35	10	3.5	1	43	2500	6500	15000	6	0	2	1	0	0	1	15	1	1	4	3	1	6000	2.96488	4.97165	1.69635			1.69635	4.97165			3.2753
64	10	21	1	45	2300	5500	28000	7	0	16	1	1	0	1	30	1	1	8	3.5	0	12000	10.4855	15.4411	4.25978			4.25978	15.4411			11.1814
40	8	7	1	40	2000	6500	28500	8	4	4	1	1	1	1	18	1	1	8	7	0	10000	2.16942	3.65026	2.38307			2.38307	3.65026			1.26719
29	10	3	1	44	2000	8000	17000	7	0	10	0	1	0	1	30	1	1	4	3	0	7000	2.76859	3.63837	1.71202			1.71202	3.63837			1.92635
40	12	23	1	45	2300	6000	22000	6	3	14	1	1	1	0	12	1	1	6	6	0	9000	15.3122	15.2291	4.59353			4.59353	15.2291			10.6355
39	1	4	1	40	2000	7500	15800	3	0	1	1	0	0	1	11	1	0	6	2	0	7000	1.65289	2.38189	1.03317			1.03317	2.38189			1.34872
38	10	6	1	44	1950	10000	18000	6	0	2	1	1	0	1	15	1	0	8	4	0	8000	2.76859	2.3757	2.10657			2.10657	2.3757			0.26913
35	12	22	1	48	2600	9000	54000	10	0	19	1	1	1	1	10	1	1	5	7	0	10000	21.5758	19.9964	4.95821			4.95821	19.9964			15.0382
73	0	7	1	41	2000	8000	21200	6	0	4	1	1	0	0	30	1	0	12	7	0	8000	1.62305	-2.12435	1.18473			1.18473	-2.12435			-3.30909
40	10	25	1	45	2400	6000	110000	8	0	39	1	1	1	0	15	1	0	6	20	0	30000	16.6437	14.271	4.57343			4.57343	14.271			9.69754
36	16	20	1	48	2500	8000	19200	10	0	20	1	1	0	1	10	1	0	3	3	1	8000	32.6905	20.2215	4.83349			4.83349	20.2215			15.388
48	0	4	1	44	2300	8000	25100	6	0	2	1	1	0	1	20	1	0	11	4	0	10000	1.34235	-0.526682	0.696375			0.696375	-0.526682			-1.22306
35	10	4	1	44	2400	8000	19000	8	0	0	1	1	0	1	8	1	1	3	3	1	6000	4.92195	7.2386	2.42065			2.42065	7.2386			4.81795
50	10	3	1	41	2000	8000	15100	5	0	2	1	1	0	0	15	1	1	9	2	0	8000	0.927456	-1.9732	1.17205			1.17205	-1.9732			-3.14524
55	10	2	1	43	2000	6000	7500	8	4	1	0	0	0	1	20	1	1	10	1	1	4000	0.677686	-1.25749	1.29532			1.29532	-1.25749			-2.55281
55	12	8	1	44	2400	7500	24000	7	3	11	1	1	0	1	30	1	1	6	3	0	10000	4.92195	7.22524	2.41466			2.41466	7.22524			4.81057
29	10	4	1	45	2400	6400	15500	6	0	0	1	0	0	1	5	1	1	7	0	0	5000	2.28257	3.84936	1.48074			1.48074	3.84936			2.36862
40	12	20	1	45	2500	8300	18000	8	0	13	1	1	1	0	12	1	1	7	7	0	9000	11.4128	12.6174	4.06722			4.06722	12.6174			8.55015
30	14	23	1	46	2500	8300	17000	6	0	0	1	1	1	0	12	1	1	6	3	0	8000	16.4738	16.1657	5.10848			5.10848	16.1657			11.0572
35	10	7	1	45	2500	8000	18300	8	6	2	1	1	0	1	13	1	1	4	4	1	7000	6.99036	8.2321	2.67389			2.67389	8.2321			5.55821
42	10	24	1	44	2500	8000	50700	8	2	20	1	1	1	1	25	0	1	22	13	0	30000	4.02705	2.88639	2.88679			2.88679	2.88639			-0.000397
35	12	25	1	42	2600	9500	17650	6	1	8	1	1	1	0	18	0	0	11	10	0	8000	7.01227	10.3805	4.37849			4.37849	10.3805			6.00207
55	8	7	1	40	2500	8000	20600	7	0	9	1	1	0	0	25	0	1	6	7	1	10000	2.89256	3.21761	1.86947			1.86947	3.21761			1.34814
25	8	2	1	40	2600	6000	20300	3	3	9	1	1	0	1	8	0	1	3	2	0	8500	2.11203	3.55401	0.780622			0.780622	3.55401			2.77339
37	12	25	1	49	2600	11200	18400	10	2	21	1	1	1	1	20	0	1	13	17	1	10000	10.0127	8.21644	4.22676			4.22676	8.21644			3.98968
36	12	23.5	1	45	2500	6500	21400	8	0	0	1	1	0	0	20	0	1	8	9.5	0	20000	11.7338	13.2973	5.18368			5.18368	13.2973			8.11362
40	12	23	1	42	1800	8000	19400	7	1	8	1	1	1	1	15	0	1	11	14	0	10000	6.45129	8.1372	4.88122			4.88122	8.1372			3.25598
30	10	4.5	1	44	2000	7000	12500	7	0	9	1	0	0	0	4	0	0	6	3	1	6000	2.76859	2.42753	1.45728			1.45728	2.42753			0.970252
37	8	6	1	40	2500	8500	21900	7	4	5	1	1	0	1	18	0	0	8	3	0	8000	1.8595	4.04488	1.64376			1.64376	4.04488			2.40112
45	12	25	1	44	2000	6300	19950	6	2	13	1	1	1	0	30	0	0	11	8	0	10000	8.38968	11.0737	4.57016			4.57016	11.0737			6.50353
36	16	22	1	47	2000	6600	19500	8	1	12	1	1	1	1	20	0	0	13	6	0	10000	7.78555	10.1715	4.38123			4.38123	10.1715			5.79023
39	12	20.5	1	47	2500	6000	12200	9	0	9	1	0	1	1	8	1	1	7	5	0	6000	13.473	15.8017	4.46454			4.46454	15.8017			11.3371
80	0	7	1	44	2600	6400	13800	8	6	8	1	1	0	1	40	1	1	7	7	0	6000	3.69146	4.252	1.68751			1.68751	4.252			2.56449
44	0	3	1	44	2500	7000	11100	8	4	9	1	1	0	1	23	1	1	5	2	1	5000	2.21488	5.51116	0.920029			0.920029	5.51116			4.59113
32	0	8	1	45	2000	6300	34000	8	4	2	1	1	0	0	8	1	1	9	5	0	16000	3.55066	3.4456	1.83039			1.83039	3.4456			1.61521
65	10	22	1	48	2550	6000	14300	10	0	14	1	0	0	1	30	0	0	3	0	0	6000	35.9596	23.5653	5.12959			5.12959	23.5653			18.4357
28	8	20.5	1	40	1800	6400	8200	8	0	2	1	1	1	1	7	1	1	3	7	1	5000	16.9421	16.9506	5.39015			5.39015	16.9506			11.5604
40	10	22	1	43	1800	6500	33500	7	0	23	1	1	1	1	16	1	1	6	3	0	18000	12.4242	18.2717	4.52064			4.52064	18.2717			13.7511
40	8	7	1	40	2000	6300	28500	6	4	4	1	1	1	0	18	1	1	8	7	0	10000	2.16942	1.17396	1.97788			1.97788	1.17396			-0.803915
70	0	3	1	44	2000	6400	17000	7	0	10	0	1	0	0	30	1	1	4	3	0	7000	2.76859	3.23109	1.24355			1.24355	3.23109			1.98754
30	10	4.5	1	43	2500	6300	12500	7	0	9	1	0	0	0	4	0	0	6	3	1	6000	2.54132	2.93685	1.16146			1.16146	2.93685			1.77538
37	8	6	1	40	2500	6300	21900	7	4	5	1	1	0	1	18	0	0	8	3	0	8000	1.8595	4.04488	1.64376			1.64376	4.04488			2.40112
45	8	23	1	40	2000	6400	19950	6	2	12	1	1	1	0	25	0	0	4	8	0	10000	14.2562	15.7793	4.92854			4.92854	15.7793			10.8508
42	10	20	1	40	2000	6500	15800	4	0	1	1	0	0	1	11	1	0	6	10	0	7000	8.26446	10.7713	4.59841			4.59841	10.7713			6.1729
38	10	8	1	45	2000	6300	18000	4	0	2	1	1	0	1	15	1	0	8	8	0	8000	3.99449	0.94298	2.24749			2.24749	0.94298			-1.30451
35	12	3	1	47	2500	6600	54000	9	0	33	1	1	1	1	10	1	1	5	3	0	10000	2.76033	6.87545	0.857798			0.857798	6.87545			6.01766
44	10	20	1	44	2000	6400	50000	4	0	4	1	1	0	1	30	1	0	12	10	0	8000	6.15243	7.33424	4.04721			4.04721	7.33424			3.28703
35	8	9	1	40	2000	6300	15800	4	2	6	1	1	0	1	17	0	1	8	9	1	8000	2.78926	1.13448	2.09146			2.09146	1.13448			-0.956982
36	0	6	1	43	2500	7000	19400	4	1	8	1	1	1	1	15	0	1	11	6	0	10000	1.84823	-1.34642	0.319317			0.319317	-1.34642			-1.66574
30	10	4	1	44	2500	6300	12500	4	0	9	1	0	0	1	4	0	0	6	4	1	6000	2.46097	1.79065	0.933156			0.933156	1.79065			0.857492
37	8	20	1	40	2500	8500	21900	4	4	5	1	1	0	0	18	0	0	8	10	0	8000	6.19835	8.38797	3.66841			3.66841	8.38797			4.71956
45	12	5	1	44	2100	6400	19950	4	2	13	1	1	1	1	30	0	0	11	5	0	10000	1.67794	-2.45247	0.911224			0.911224	-2.45247			-3.36369
36	16	24	1	48	2500	6500	19500	10	1	12	1	1	1	0	20	0	0	13	8	0	10000	9.05277	10.9542	4.49699			4.49699	10.9542			6.45724
35	10	8	1	42	2000	6300	19000	4	0	0	1	1	0	1	8	1	1	3	8	1	6000	8.22773	5.22504	2.96851			2.96851	5.22504			2.25653
33	10	20	1	43	2000	6600	19000	4	0	0	1	0	0	1	8	1	1	7	10	0	10000	9.68123	10.1999	4.47361			4.47361	10.1999			5.72633
50	10	20	1	44	2500	6400	15100	6	0	2	1	1	0	1	15	1	1	9	10	0	8000	8.20324	9.39172	4.24989			4.24989	9.39172			5.14183
55	8	20	1	40	2500	6300	7500	6	4	1	0	0	0	0	30	1	1	9	10	1	4000	5.50964	7.73855	3.87399			3.87399	7.73855			3.86456
55	10	20	1	43	2500	7000	24000	6	3	11	1	1	0	1	30	1	1	6	10	0	10000	11.2948	12.1153	4.31256			4.31256	12.1153			7.80279
29	10	8	1	44	2400	6300	15500	6	0	0	1	0	0	1	5	1	1	7	8	0	5000	4.21881	3.28975	2.26651			2.26651	3.28975			1.02324
30	8	8	1	42	2500	6000	20500	6	4	3	0	0	0	0	13	1	1	6	8	1	8000	4.11387	2.58089	2.1251			2.1251	2.58089			0.455796
38	12	24	1	46	2540	7000	22500	6	0	8	1	1	0	1	20	1	1	7	7	1	9000	14.7344	15.8021	5.1505			5.1505	15.8021			10.6516
55	8	5	1	41	2000	5500	28700	6	0	40	1	1	0	0	25	1	1	8	5	0	14000	1.73898	0.119727	0.220498			0.220498	0.119727			-0.100772
40	8	6	1	40	2300	6400	28500	6	4	4	1	1	1	1	18	1	1	8	6	0	10000	1.8595	2.2246	1.98604			1.98604	2.2246			0.238566
48	10	5	1	44	2000	6500	17000	6	0	10	0	1	0	1	30	1	1	4	5	0	7000	4.61433	4.00645	2.3045			2.3045	4.00645			1.70195
40	12	3	1	45	2500	6300	22000	6	3	14	1	1	1	1	12	1	1	6	3	0	9000	1.99725	2.6094	1.28649			1.28649	2.6094			1.3229
39	1	5	1	40	2500	6400	15800	6	0	1	1	0	0	0	11	1	0	6	5	0	7000	2.06612	2.50477	1.28343			1.28343	2.50477			1.22134
55	8	8	1	40	2000	7000	20600	6	0	9	1	1	0	1	25	0	1	6	8	1	10000	3.30579	3.53858	2.61297			2.61297	3.53858			0.925611
25	8	8	1	40	2100	6300	20300	6	3	9	1	1	0	0	8	0	1	3	8	1	8500	6.61157	5.09425	2.53503			2.53503	5.09425			2.55922
37	10	20	1	41	2000	6000	18400	6	2	8	1	1	1	0	20	0	1	13	10	1	10000	4.28057	4.39525	3.68621			3.68621	4.39525			0.709035
36	12	19	1	48	2500	6400	21400	10	0	12	1	1	0	0	20	0	1	8	10	0	20000	11.646	10.4369	4.24375			4.24375	10.4369			6.19312
35	8	5	1	40	2000	6500	15800	6	2	6	1	1	0	1	17	0	1	8	5	1	8000	1.54959	0.950083	1.75744			1.75744	0.950083			-0.807357
36	0	3	1	44	2500	6300	19400	6	1	8	1	1	1	1	15	0	1	11	3	0	10000	1.00676	-1.33464	0.171385			0.171385	-1.33464			-1.50602
30	10	2	1	43	2500	6600	12500	6	0	9	1	0	0	1	4	0	0	6	2	1	6000	1.12948	2.19631	0.972014			0.972014	2.19631			1.2243
36	0	8	1	43	2500	6400	19400	6	1	8	1	1	1	0	15	0	1	11	8	0	10000	2.46431	-1.07637	0.92097			0.92097	-1.07637			-1.99734
30	10	5	1	44	2400	6300	12500	6	0	9	1	0	0	1	4	0	0	6	5	1	6000	3.07622	2.91943	1.59029			1.59029	2.91943			1.32915
37	8	6	1	40	2500	6300	21900	7	4	5	1	1	0	0	18	0	0	8	3	0	8000	1.8595	2.51363	1.65013			1.65013	2.51363			0.863502
45	10	22	1	44	2000	6400	19950	8	0	23	1	1	1	1	20	0	0	5	7	0	10000	16.2424	16.5736	4.81022			4.81022	16.5736			11.7634
40	8	7	1	40	2000	7000	28500	8	4	4	1	1	1	0	18	1	1	8	7	0	10000	2.16942	2.14516	2.38953			2.38953	2.14516			-0.24437
70	0	3	1	44	2500	6600	17000	8	0	10	0	1	0	0	30	1	1	4	3	0	7000	2.76859	4.22703	1.24862			1.24862	4.22703			2.97841
30	10	4.5	1	44	2000	6400	12500	7	0	9	1	0	0	1	4	0	0	6	3	1	6000	2.76859	3.79775	1.83054			1.83054	3.79775			1.96721
37	8	6	1	40	2500	7000	21900	6	4	5	1	1	0	0	18	0	0	8	3	0	8000	1.8595	1.9471	1.53907			1.53907	1.9471			0.408037
45	12	25	1	47	2500	6000	19950	8	3	8	1	1	1	1	30	0	0	6	8	0	10000	19.169	17.7367	5.74402			5.74402	17.7367			11.9927
39	1	4	1	40	2000	6000	15800	3	0	1	1	0	0	0	11	1	0	6	2	0	7000	1.65289	0.842425	1.03951			1.03951	0.842425			-0.197086
37	8	6	1	40	2000	8500	21900	6	4	5	1	1	0	1	18	0	0	8	3	0	8000	1.8595	2.91213	2.01841			2.01841	2.91213			0.89372
45	10	25	1	48	2500	6300	19950	10	2	12	1	1	1	1	30	0	0	9	10	0	10000	13.6211	15.402	5.29547			5.29547	15.402			10.1065
40	8	7	1	40	2500	6400	28500	8	4	4	1	1	1	0	18	1	1	8	7	0	10000	2.16942	2.46373	2.09304			2.09304	2.46373			0.370691
70	0	3	1	44	2500	7000	17000	8	0	10	0	1	0	1	30	1	1	4	3	0	7000	2.76859	5.60088	1.43179			1.43179	5.60088			4.16909
30	10	4.5	1	42	2500	6000	12500	7	0	9	1	0	0	1	4	0	0	6	3	1	6000	2.31405	4.18931	1.53431			1.53431	4.18931			2.655
32	11	8	1	44	2500	6300	9500	8	4	2	1	1	0	0	8	1	1	9	5	0	7000	3.2813	2.10955	2.19861			2.19861	2.10955			-0.0890656
65	10	22	1	43	2500	6400	14300	6	0	1	1	0	0	1	30	0	0	3	0	0	6000	24.8485	21.0751	5.51264			5.51264	21.0751			15.5625
28	8	20.5	1	40	2000	6400	8200	8	0	2	1	1	1	1	7	1	1	3	7	1	5000	16.9421	16.9561	5.46122			5.46122	16.9561			11.4949
50	10	21	1	44	2500	7000	28000	7	0	40	1	1	0	0	20	1	1	7	4	0	12000	11.0744	14.4538	3.05472			3.05472	14.4538			11.3991
75	0	6	1	40	2000	8000	23500	8	4	4	1	1	1	0	40	1	1	8	6	0	10000	1.8595	2.28244	1.76543			1.76543	2.28244			0.517018
35	10	3.5	1	43	2500	6500	15000	6	0	2	1	0	0	1	15	1	1	4	3	1	6000	2.96488	4.97165	1.69635			1.69635	4.97165			3.2753
64	10	23	1	45	2300	5500	28000	7	0	16	1	1	0	1	30	1	1	8	3.5	0	12000	11.4842	16.9759	4.61292			4.61292	16.9759			12.363
40	8	7	1	40	2000	6500	28500	8	4	4	1	1	1	1	18	1	1	8	7	0	10000	2.16942	3.65026	2.38307			2.38307	3.65026			1.26719
29	10	3	1	44	2000	8000	17000	7	0	10	0	1	0	1	30	1	1	4	3	0	7000	2.76859	3.63837	1.71202			1.71202	3.63837			1.92635
40	12	23	1	45	2300	6000	22000	6	3	14	1	1	1	0	12	1	1	6	6	0	9000	15.3122	15.2291	4.59353			4.59353	15.2291			10.6355
39	1	4	1	40	2000	7500	15800	3	0	1	1	0	0	1	11	1	0	6	2	0	7000	1.65289	2.38189	1.03317			1.03317	2.38189			1.34872
38	10	6	1	44	1950	10000	18000	6	0	2	1	1	0	1	15	1	0	8	4	0	8000	2.76859	2.3757	2.10657			2.10657	2.3757			0.26913
35	12	24	1	48	2600	9000	54000	10	0	19	1	1	1	1	10	1	1	5	7	0	10000	23.5372	21.5331	5.31136			5.31136	21.5331			16.2218
73	0	7	1	41	2000	8000	21200	6	0	4	1	1	0	0	30	1	0	12	7	0	8000	1.62305	-2.12435	1.18473			1.18473	-2.12435			-3.30909
40	10	25	1	45	2400	6000	110000	8	0	39	1	1	1	0	15	1	0	6	20	0	30000	16.6437	14.271	4.57343			4.57343	14.271			9.69754
36	16	20	1	48	2500	8000	19200	10	0	20	1	1	0	1	10	1	0	3	3	1	8000	32.6905	20.2215	4.83349			4.83349	20.2215			15.388
48	0	4	1	44	2300	8000	25100	6	0	2	1	1	0	1	20	1	0	11	4	0	10000	1.34235	-0.526682	0.696375			0.696375	-0.526682			-1.22306
35	10	4	1	44	2400	8000	19000	8	0	0	1	1	0	1	8	1	1	3	3	1	6000	4.92195	7.2386	2.42065			2.42065	7.2386			4.81795
70	0	3	1	44	2500	6600	17000	8	0	10	0	1	0	0	30	1	1	4	3	0	7000	2.76859	4.22703	1.24862			1.24862	4.22703			2.97841
30	10	4.5	1	44	2000	6400	12500	7	0	9	1	0	0	1	4	0	0	6	3	1	6000	2.76859	3.79775	1.83054			1.83054	3.79775			1.96721
37	8	6	1	40	2500	7000	21900	6	4	5	1	1	0	0	18	0	0	8	3	0	8000	1.8595	1.9471	1.53907			1.53907	1.9471			0.408037
45	12	25	1	47	2500	6000	19950	8	3	8	1	1	1	1	30	0	0	6	8	0	10000	19.169	17.7367	5.74402			5.74402	17.7367			11.9927
39	1	4	1	40	2000	6000	15800	3	0	1	1	0	0	0	11	1	0	6	2	0	7000	1.65289	0.842425	1.03951			1.03951	0.842425			-0.197086
37	8	6	1	40	2000	8500	21900	6	4	5	1	1	0	1	18	0	0	8	3	0	8000	1.8595	2.91213	2.01841			2.01841	2.91213			0.89372
45	10	25	1	48	2500	6300	19950	10	2	12	1	1	1	1	30	0	0	9	10	0	10000	13.6211	15.402	5.29547			5.29547	15.402			10.1065
40	8	7	1	40	2500	6400	28500	8	4	4	1	1	1	0	18	1	1	8	7	0	10000	2.16942	2.46373	2.09304			2.09304	2.46373			0.370691
70	0	3	1	44	2500	7000	17000	8	0	10	0	1	0	1	30	1	1	4	3	0	7000	2.76859	5.60088	1.43179			1.43179	5.60088			4.16909
30	10	4.5	1	42	2500	6000	12500	7	0	9	1	0	0	1	4	0	0	6	3	1	6000	2.31405	4.18931	1.53431			1.53431	4.18931			2.655
32	11	8	1	44	2500	6300	9500	8	4	2	1	1	0	0	8	1	1	9	5	0	7000	3.2813	2.10955	2.19861			2.19861	2.10955			-0.0890656
65	10	22	1	43	2500	6400	14300	6	0	1	1	0	0	1	30	0	0	3	0	0	6000	24.8485	21.0751	5.51264			5.51264	21.0751			15.5625
28	8	20.5	1	40	2000	6400	8200	8	0	2	1	1	1	1	7	1	1	3	7	1	5000	16.9421	16.9561	5.46122			5.46122	16.9561			11.4949
50	10	21	1	44	2500	7000	28000	7	0	40	1	1	0	0	20	1	1	7	4	0	12000	11.0744	14.4538	3.05472			3.05472	14.4538			11.3991
75	0	6	1	40	2000	8000	23500	8	4	4	1	1	1	0	40	1	1	8	6	0	10000	1.8595	2.28244	1.76543			1.76543	2.28244			0.517018
35	10	3.5	1	43	2500	6500	15000	6	0	2	1	0	0	1	15	1	1	4	3	1	6000	2.96488	4.97165	1.69635			1.69635	4.97165			3.2753
45	8	23	1	40	2000	6400	19950	6	2	12	1	1	1	0	25	0	0	4	8	0	10000	14.2562	15.7793	4.92854			4.92854	15.7793			10.8508
42	10	20	1	40	2000	6500	15800	4	0	1	1	0	0	1	11	1	0	6	10	0	7000	8.26446	10.7713	4.59841			4.59841	10.7713			6.1729
38	10	8	1	45	2000	6300	18000	4	0	2	1	1	0	1	15	1	0	8	8	0	8000	3.99449	0.94298	2.24749			2.24749	0.94298			-1.30451
35	12	3	1	47	2500	6600	54000	9	0	33	1	1	1	1	10	1	1	5	3	0	10000	2.76033	6.87545	0.857798			0.857798	6.87545			6.01766
44	10	20	1	44	2000	6400	50000	4	0	4	1	1	0	1	30	1	0	12	10	0	8000	6.15243	7.33424	4.04721			4.04721	7.33424			3.28703
35	8	9	1	40	2000	6300	15800	4	2	6	1	1	0	1	17	0	1	8	9	1	8000	2.78926	1.13448	2.09146			2.09146	1.13448			-0.956982
36	0	6	1	43	2500	7000	19400	4	1	8	1	1	1	1	15	0	1	11	6	0	10000	1.84823	-1.34642	0.319317			0.319317	-1.34642			-1.66574
30	10	4	1	44	2500	6300	12500	4	0	9	1	0	0	1	4	0	0	6	4	1	6000	2.46097	1.79065	0.933156			0.933156	1.79065			0.857492
37	8	20	1	40	2500	8500	21900	4	4	5	1	1	0	0	18	0	0	8	10	0	8000	6.19835	8.38797	3.66841			3.66841	8.38797			4.71956
45	12	5	1	44	2100	6400	19950	4	2	13	1	1	1	1	30	0	0	11	5	0	10000	1.67794	-2.45247	0.911224			0.911224	-2.45247			-3.36369
36	16	21	1	48	2500	6500	19500	10	1	12	1	1	1	0	20	0	0	13	8	0	10000	7.92117	8.66798	3.96733			3.96733	8.66798			4.70066
35	10	8	1	42	2000	6300	19000	4	0	0	1	1	0	1	8	1	1	3	8	1	6000	8.22773	5.22504	2.96851			2.96851	5.22504			2.25653
33	10	20	1	43	2000	6600	19000	4	0	0	1	0	0	1	8	1	1	7	10	0	10000	9.68123	10.1999	4.47361			4.47361	10.1999			5.72633
50	10	20	1	44	2500	6400	15100	6	0	2	1	1	0	1	15	1	1	9	10	0	8000	8.20324	9.39172	4.24989			4.24989	9.39172			5.14183
55	8	20	1	40	2500	6300	7500	6	4	1	0	0	0	0	30	1	1	9	10	1	4000	5.50964	7.73855	3.87399			3.87399	7.73855			3.86456
55	10	20	1	43	2500	7000	24000	6	3	11	1	1	0	1	30	1	1	6	10	0	10000	11.2948	12.1153	4.31256			4.31256	12.1153			7.80279
29	10	8	1	44	2400	6300	15500	6	0	0	1	0	0	1	5	1	1	7	8	0	5000	4.21881	3.28975	2.26651			2.26651	3.28975			1.02324
30	8	8	1	42	2500	6000	20500	6	4	3	0	0	0	0	13	1	1	6	8	1	8000	4.11387	2.58089	2.1251			2.1251	2.58089			0.455796
38	12	24	1	46	2540	7000	22500	6	0	8	1	1	0	1	20	1	1	7	7	1	9000	14.7344	15.8021	5.1505			5.1505	15.8021			10.6516
55	8	5	1	41	2000	5500	28700	6	0	40	1	1	0	0	25	1	1	8	5	0	14000	1.73898	0.119727	0.220498			0.220498	0.119727			-0.100772
40	8	6	1	40	2300	6400	28500	6	4	4	1	1	1	1	18	1	1	8	6	0	10000	1.8595	2.2246	1.98604			1.98604	2.2246			0.238566
48	10	5	1	44	2000	6500	17000	6	0	10	0	1	0	1	30	1	1	4	5	0	7000	4.61433	4.00645	2.3045			2.3045	4.00645			1.70195
40	12	3	1	45	2500	6300	22000	6	3	14	1	1	1	1	12	1	1	6	3	0	9000	1.99725	2.6094	1.28649			1.28649	2.6094			1.3229
39	1	5	1	40	2500	6400	15800	6	0	1	1	0	0	0	11	1	0	6	5	0	7000	2.06612	2.50477	1.28343			1.28343	2.50477			1.22134
55	8	8	1	40	2000	7000	20600	6	0	9	1	1	0	1	25	0	1	6	8	1	10000	3.30579	3.53858	2.61297			2.61297	3.53858			0.925611
25	8	8	1	40	2100	6300	20300	6	3	9	1	1	0	0	8	0	1	3	8	1	8500	6.61157	5.09425	2.53503			2.53503	5.09425			2.55922
37	10	20	1	41	2000	6000	18400	6	2	8	1	1	1	0	20	0	1	13	10	1	10000	4.28057	4.39525	3.68621			3.68621	4.39525			0.709035
36	12	23	1	48	2500	6400	21400	10	0	12	1	1	0	0	20	0	1	8	10	0	20000	14.0978	13.5071	4.95004			4.95004	13.5071			8.55706
35	8	5	1	40	2000	6500	15800	6	2	6	1	1	0	1	17	0	1	8	5	1	8000	1.54959	0.950083	1.75744			1.75744	0.950083			-0.807357
36	0	3	1	44	2500	6300	19400	6	1	8	1	1	1	1	15	0	1	11	3	0	10000	1.00676	-1.33464	0.171385			0.171385	-1.33464			-1.50602
30	10	2	1	43	2500	6600	12500	6	0	9	1	0	0	1	4	0	0	6	2	1	6000	1.12948	2.19631	0.972014			0.972014	2.19631			1.2243
36	0	8	1	43	2500	6400	19400	6	1	8	1	1	1	0	15	0	1	11	8	0	10000	2.46431	-1.07637	0.92097			0.92097	-1.07637			-1.99734
30	10	5	1	44	2400	6300	12500	6	0	9	1	0	0	1	4	0	0	6	5	1	6000	3.07622	2.91943	1.59029			1.59029	2.91943			1.32915
37	8	6	1	40	2500	6300	21900	7	4	5	1	1	0	0	18	0	0	8	3	0	8000	1.8595	2.51363	1.65013			1.65013	2.51363			0.863502
45	10	22	1	44	2000	6400	19950	8	0	23	1	1	1	1	20	0	0	5	7	0	10000	16.2424	16.5736	4.81022			4.81022	16.5736			11.7634
37	8	6	1	40	2500	6300	21900	7	4	5	1	1	0	0	18	0	0	8	3	0	8000	1.8595	2.51363	1.65013			1.65013	2.51363			0.863502
45	10	22	1	44	2000	6400	19950	8	0	23	1	1	1	1	20	0	0	5	7	0	10000	16.2424	16.5736	4.81022			4.81022	16.5736			11.7634
40	8	7	1	40	2000	7000	28500	8	4	4	1	1	1	0	18	1	1	8	7	0	10000	2.16942	2.14516	2.38953			2.38953	2.14516			-0.24437
70	0	3	1	44	2500	6600	17000	8	0	10	0	1	0	0	30	1	1	4	3	0	7000	2.76859	4.22703	1.24862			1.24862	4.22703			2.97841
30	10	4.5	1	44	2000	6400	12500	7	0	9	1	0	0	1	4	0	0	6	3	1	6000	2.76859	3.79775	1.83054			1.83054	3.79775			1.96721
37	8	6	1	40	2500	7000	21900	6	4	5	1	1	0	0	18	0	0	8	3	0	8000	1.8595	1.9471	1.53907			1.53907	1.9471			0.408037
45	12	25	1	47	2500	6000	19950	8	3	8	1	1	1	1	30	0	0	6	8	0	10000	19.169	17.7367	5.74402			5.74402	17.7367			11.9927
39	1	4	1	40	2000	6000	15800	3	0	1	1	0	0	0	11	1	0	6	2	0	7000	1.65289	0.842425	1.03951			1.03951	0.842425			-0.197086
37	8	6	1	40	2000	8500	21900	6	4	5	1	1	0	1	18	0	0	8	3	0	8000	1.8595	2.91213	2.01841			2.01841	2.91213			0.89372
45	10	25	1	48	2500	6300	19950	10	2	12	1	1	1	1	30	0	0	9	10	0	10000	13.6211	15.402	5.29547			5.29547	15.402			10.1065
40	8	7	1	40	2500	6400	28500	8	4	4	1	1	1	0	18	1	1	8	7	0	10000	2.16942	2.46373	2.09304			2.09304	2.46373			0.370691
70	0	3	1	44	2500	7000	17000	8	0	10	0	1	0	1	30	1	1	4	3	0	7000	2.76859	5.60088	1.43179			1.43179	5.60088			4.16909
30	10	4.5	1	42	2500	6000	12500	7	0	9	1	0	0	1	4	0	0	6	3	1	6000	2.31405	4.18931	1.53431			1.53431	4.18931			2.655
32	11	8	1	44	2500	6300	9500	8	4	2	1	1	0	0	8	1	1	9	5	0	7000	3.2813	2.10955	2.19861			2.19861	2.10955			-0.0890656
65	10	22	1	43	2500	6400	14300	6	0	1	1	0	0	1	30	0	0	3	0	0	6000	24.8485	21.0751	5.51264			5.51264	21.0751			15.5625
28	8	20.5	1	40	2000	6400	8200	8	0	2	1	1	1	1	7	1	1	3	7	1	5000	16.9421	16.9561	5.46122			5.46122	16.9561			11.4949
75	0	6	1	40	2000	8000	23500	8	4	4	1	1	1	0	40	1	1	8	6	0	10000	1.8595	2.28244	1.76543			1.76543	2.28244			0.517018
35	10	3.5	1	43	2500	6500	15000	6	0	2	1	0	0	1	15	1	1	4	3	1	6000	2.96488	4.97165	1.69635			1.69635	4.97165			3.2753
64	10	21	1	45	2300	5500	28000	7	0	16	1	1	0	1	30	1	1	8	3.5	0	12000	10.4855	15.4411	4.25978			4.25978	15.4411			11.1814
40	8	7	1	40	2000	6500	28500	8	4	4	1	1	1	1	18	1	1	8	7	0	10000	2.16942	3.65026	2.38307			2.38307	3.65026			1.26719
29	10	3	1	44	2000	8000	17000	7	0	10	0	1	0	1	30	1	1	4	3	0	7000	2.76859	3.63837	1.71202			1.71202	3.63837			1.92635
40	12	23	1	45	2300	6000	22000	6	3	14	1	1	1	0	12	1	1	6	6	0	9000	15.3122	15.2291	4.59353			4.59353	15.2291			10.6355
39	1	4	1	40	2000	7500	15800	3	0	1	1	0	0	1	11	1	0	6	2	0	7000	1.65289	2.38189	1.03317			1.03317	2.38189			1.34872
38	10	6	1	44	1950	10000	18000	6	0	2	1	1	0	1	15	1	0	8	4	0	8000	2.76859	2.3757	2.10657			2.10657	2.3757			0.26913
35	12	22	1	48	2600	9000	54000	10	0	19	1	1	1	1	10	1	1	5	7	0	10000	21.5758	19.9964	4.95821			4.95821	19.9964			15.0382
73	0	7	1	41	2000	8000	21200	6	0	4	1	1	0	0	30	1	0	12	7	0	8000	1.62305	-2.12435	1.18473			1.18473	-2.12435			-3.30909
40	10	25	1	45	2400	6000	110000	8	0	39	1	1	1	0	15	1	0	6	20	0	30000	16.6437	14.271	4.57343			4.57343	14.271			9.69754
36	16	20	1	48	2500	8000	19200	10	0	20	1	1	0	1	10	1	0	3	3	1	8000	32.6905	20.2215	4.83349			4.83349	20.2215			15.388
48	0	4	1	44	2300	8000	25100	6	0	2	1	1	0	1	20	1	0	11	4	0	10000	1.34235	-0.526682	0.696375			0.696375	-0.526682			-1.22306
35	10	4	1	44	2400	8000	19000	8	0	0	1	1	0	1	8	1	1	3	3	1	6000	4.92195	7.2386	2.42065			2.42065	7.2386			4.81795
50	10	3	1	41	2000	8000	15100	5	0	2	1	1	0	0	15	1	1	9	2	0	8000	0.927456	-1.9732	1.17205			1.17205	-1.9732			-3.14524
55	10	2	1	43	2000	6000	7500	8	4	1	0	0	0	1	20	1	1	10	1	1	4000	0.677686	-1.25749	1.29532			1.29532	-1.25749			-2.55281
55	12	8	1	44	2400	7500	24000	7	3	11	1	1	0	1	30	1	1	6	3	0	10000	4.92195	7.22524	2.41466			2.41466	7.22524			4.81057
29	10	4	1	45	2400	6400	15500	6	0	0	1	0	0	1	5	1	1	7	0	0	5000	2.28257	3.84936	1.48074			1.48074	3.84936			2.36862
40	12	20	1	45	2500	8300	18000	8	0	13	1	1	1	0	12	1	1	7	7	0	9000	11.4128	12.6174	4.06722			4.06722	12.6174			8.55015
30	14	23	1	46	2500	8300	17000	6	0	0	1	1	1	0	12	1	1	6	3	0	8000	16.4738	16.1657	5.10848			5.10848	16.1657			11.0572
35	10	7	1	45	2500	8000	18300	8	6	2	1	1	0	1	13	1	1	4	4	1	7000	6.99036	8.2321	2.67389			2.67389	8.2321			5.55821
42	10	24	1	44	2500	8000	50700	8	2	20	1	1	1	1	25	0	1	22	13	0	30000	4.02705	2.88639	2.88679			2.88679	2.88639			-0.000397
35	12	25	1	42	2600	9500	17650	6	1	8	1	1	1	0	18	0	0	11	10	0	8000	7.01227	10.3805	4.37849			4.37849	10.3805			6.00207
55	8	7	1	40	2500	8000	20600	7	0	9	1	1	0	0	25	0	1	6	7	1	10000	2.89256	3.21761	1.86947			1.86947	3.21761			1.34814
25	8	2	1	40	2600	6000	20300	3	3	9	1	1	0	1	8	0	1	3	2	0	8500	2.11203	3.55401	0.780622			0.780622	3.55401			2.77339
37	12	24	1	49	2600	11200	18400	10	2	21	1	1	1	1	20	0	1	13	17	1	10000	9.61221	7.448	4.05018			4.05018	7.448			3.39781
36	12	23.5	1	45	2500	6500	21400	8	0	0	1	1	0	0	20	0	1	8	9.5	0	20000	11.7338	13.2973	5.18368			5.18368	13.2973			8.11362
40	12	23	1	42	1800	8000	19400	7	1	8	1	1	1	1	15	0	1	11	14	0	10000	6.45129	8.1372	4.88122			4.88122	8.1372			3.25598
30	10	4.5	1	44	2000	7000	12500	7	0	9	1	0	0	0	4	0	0	6	3	1	6000	2.76859	2.42753	1.45728			1.45728	2.42753			0.970252
37	8	6	1	40	2500	8500	21900	7	4	5	1	1	0	1	18	0	0	8	3	0	8000	1.8595	4.04488	1.64376			1.64376	4.04488			2.40112
45	12	25	1	44	2000	6300	19950	6	2	13	1	1	1	0	30	0	0	11	8	0	10000	8.38968	11.0737	4.57016			4.57016	11.0737			6.50353
36	16	22	1	47	2000	6600	19500	8	1	12	1	1	1	1	20	0	0	13	6	0	10000	7.78555	10.1715	4.38123			4.38123	10.1715			5.79023
39	12	20.5	1	47	2500	6000	12200	9	0	9	1	0	1	1	8	1	1	7	5	0	6000	13.473	15.8017	4.46454			4.46454	15.8017			11.3371
80	0	7	1	44	2600	6400	13800	8	6	8	1	1	0	1	40	1	1	7	7	0	6000	3.69146	4.252	1.68751			1.68751	4.252			2.56449
44	0	3	1	44	2500	7000	11100	8	4	9	1	1	0	1	23	1	1	5	2	1	5000	2.21488	5.51116	0.920029			0.920029	5.51116			4.59113
32	0	8	1	45	2000	6300	34000	8	4	2	1	1	0	0	8	1	1	9	5	0	16000	3.55066	3.4456	1.83039			1.83039	3.4456			1.61521
65	10	22	1	48	2550	6000	14300	10	0	14	1	0	0	1	30	0	0	3	0	0	6000	35.9596	23.5653	5.12959			5.12959	23.5653			18.4357
28	8	20.5	1	40	1800	6400	8200	8	0	2	1	1	1	1	7	1	1	3	7	1	5000	16.9421	16.9506	5.39015			5.39015	16.9506			11.5604
40	10	22	1	43	1800	6500	33500	7	0	23	1	1	1	1	16	1	1	6	3	0	18000	12.4242	18.2717	4.52064			4.52064	18.2717			13.7511
40	8	7	1	40	2000	6300	28500	6	4	4	1	1	1	0	18	1	1	8	7	0	10000	2.16942	1.17396	1.97788			1.97788	1.17396			-0.803915
70	0	3	1	44	2000	6400	17000	7	0	10	0	1	0	0	30	1	1	4	3	0	7000	2.76859	3.23109	1.24355			1.24355	3.23109			1.98754
30	10	4.5	1	43	2500	6300	12500	7	0	9	1	0	0	0	4	0	0	6	3	1	6000	2.54132	2.93685	1.16146			1.16146	2.93685			1.77538
37	8	6	1	40	2500	6300	21900	7	4	5	1	1	0	1	18	0	0	8	3	0	8000	1.8595	4.04488	1.64376			1.64376	4.04488			2.40112
45	8	23	1	40	2000	6400	19950	6	2	12	1	1	1	0	25	0	0	4	8	0	10000	14.2562	15.7793	4.92854			4.92854	15.7793			10.8508
42	10	20	1	40	2000	6500	15800	4	0	1	1	0	0	1	11	1	0	6	10	0	7000	8.26446	10.7713	4.59841			4.59841	10.7713			6.1729
38	10	8	1	45	2000	6300	18000	4	0	2	1	1	0	1	15	1	0	8	8	0	8000	3.99449	0.94298	2.24749			2.24749	0.94298			-1.30451
35	12	3	1	47	2500	6600	54000	9	0	33	1	1	1	1	10	1	1	5	3	0	10000	2.76033	6.87545	0.857798			0.857798	6.87545			6.01766
44	10	20	1	44	2000	6400	50000	4	0	4	1	1	0	1	30	1	0	12	10	0	8000	6.15243	7.33424	4.04721			4.04721	7.33424			3.28703
35	8	9	1	40	2000	6300	15800	4	2	6	1	1	0	1	17	0	1	8	9	1	8000	2.78926	1.13448	2.09146			2.09146	1.13448			-0.956982
36	0	6	1	43	2500	7000	19400	4	1	8	1	1	1	1	15	0	1	11	6	0	10000	1.84823	-1.34642	0.319317			0.319317	-1.34642			-1.66574
30	10	4	1	44	2500	6300	12500	4	0	9	1	0	0	1	4	0	0	6	4	1	6000	2.46097	1.79065	0.933156			0.933156	1.79065			0.857492
37	8	20	1	40	2500	8500	21900	4	4	5	1	1	0	0	18	0	0	8	10	0	8000	6.19835	8.38797	3.66841			3.66841	8.38797			4.71956
45	12	5	1	44	2100	6400	19950	4	2	13	1	1	1	1	30	0	0	11	5	0	10000	1.67794	-2.45247	0.911224			0.911224	-2.45247			-3.36369
36	16	22	1	48	2500	6500	19500	10	1	12	1	1	1	0	20	0	0	13	8	0	10000	8.29837	9.43017	4.14388			4.14388	9.43017			5.28628
35	10	8	1	42	2000	6300	19000	4	0	0	1	1	0	1	8	1	1	3	8	1	6000	8.22773	5.22504	2.96851			2.96851	5.22504			2.25653
33	10	20	1	43	2000	6600	19000	4	0	0	1	0	0	1	8	1	1	7	10	0	10000	9.68123	10.1999	4.47361			4.47361	10.1999			5.72633
50	10	20	1	44	2500	6400	15100	6	0	2	1	1	0	1	15	1	1	9	10	0	8000	8.20324	9.39172	4.24989			4.24989	9.39172			5.14183
55	8	20	1	40	2500	6300	7500	6	4	1	0	0	0	0	30	1	1	9	10	1	4000	5.50964	7.73855	3.87399			3.87399	7.73855			3.86456
55	10	20	1	43	2500	7000	24000	6	3	11	1	1	0	1	30	1	1	6	10	0	10000	11.2948	12.1153	4.31256			4.31256	12.1153			7.80279
29	10	8	1	44	2400	6300	15500	6	0	0	1	0	0	1	5	1	1	7	8	0	5000	4.21881	3.28975	2.26651			2.26651	3.28975			1.02324
30	8	8	1	42	2500	6000	20500	6	4	3	0	0	0	0	13	1	1	6	8	1	8000	4.11387	2.58089	2.1251			2.1251	2.58089			0.455796
38	12	24	1	46	2540	7000	22500	6	0	8	1	1	0	1	20	1	1	7	7	1	9000	14.7344	15.8021	5.1505			5.1505	15.8021			10.6516
55	8	5	1	41	2000	5500	28700	6	0	40	1	1	0	0	25	1	1	8	5	0	14000	1.73898	0.119727	0.220498			0.220498	0.119727			-0.100772
40	8	6	1	40	2300	6400	28500	6	4	4	1	1	1	1	18	1	1	8	6	0	10000	1.8595	2.2246	1.98604			1.98604	2.2246			0.238566
48	10	5	1	44	2000	6500	17000	6	0	10	0	1	0	1	30	1	1	4	5	0	7000	4.61433	4.00645	2.3045			2.3045	4.00645			1.70195
40	12	3	1	45	2500	6300	22000	6	3	14	1	1	1	1	12	1	1	6	3	0	9000	1.99725	2.6094	1.28649			1.28649	2.6094			1.3229
39	1	5	1	40	2500	6400	15800	6	0	1	1	0	0	0	11	1	0	6	5	0	7000	2.06612	2.50477	1.28343			1.28343	2.50477			1.22134
55	8	8	1	40	2000	7000	20600	6	0	9	1	1	0	1	25	0	1	6	8	1	10000	3.30579	3.53858	2.61297			2.61297	3.53858			0.925611
25	8	8	1	40	2100	6300	20300	6	3	9	1	1	0	0	8	0	1	3	8	1	8500	6.61157	5.09425	2.53503			2.53503	5.09425			2.55922
37	10	20	1	41	2000	6000	18400	6	2	8	1	1	1	0	20	0	1	13	10	1	10000	4.28057	4.39525	3.68621			3.68621	4.39525			0.709035
36	12	23	1	48	2500	6400	21400	10	0	12	1	1	0	0	20	0	1	8	10	0	20000	14.0978	13.5071	4.95004			4.95004	13.5071			8.55706
35	8	5	1	40	2000	6500	15800	6	2	6	1	1	0	1	17	0	1	8	5	1	8000	1.54959	0.950083	1.75744			1.75744	0.950083			-0.807357
36	0	3	1	44	2500	6300	19400	6	1	8	1	1	1	1	15	0	1	11	3	0	10000	1.00676	-1.33464	0.171385			0.171385	-1.33464			-1.50602
30	10	2	1	43	2500	6600	12500	6	0	9	1	0	0	1	4	0	0	6	2	1	6000	1.12948	2.19631	0.972014			0.972014	2.19631			1.2243
36	0	8	1	43	2500	6400	19400	6	1	8	1	1	1	0	15	0	1	11	8	0	10000	2.46431	-1.07637	0.92097			0.92097	-1.07637			-1.99734
30	10	5	1	44	2400	6300	12500	6	0	9	1	0	0	1	4	0	0	6	5	1	6000	3.07622	2.91943	1.59029			1.59029	2.91943			1.32915
37	8	6	1	40	2500	6300	21900	7	4	5	1	1	0	0	18	0	0	8	3	0	8000	1.8595	2.51363	1.65013			1.65013	2.51363			0.863502
45	10	22	1	44	2000	6400	19950	8	0	23	1	1	1	1	20	0	0	5	7	0	10000	16.2424	16.5736	4.81022			4.81022	16.5736			11.7634
40	8	7	1	40	2000	7000	28500	8	4	4	1	1	1	0	18	1	1	8	7	0	10000	2.16942	2.14516	2.38953			2.38953	2.14516			-0.24437
70	0	3	1	44	2500	6600	17000	8	0	10	0	1	0	0	30	1	1	4	3	0	7000	2.76859	4.22703	1.24862			1.24862	4.22703			2.97841
30	10	4.5	1	44	2000	6400	12500	7	0	9	1	0	0	1	4	0	0	6	3	1	6000	2.76859	3.79775	1.83054			1.83054	3.79775			1.96721
37	8	6	1	40	2500	7000	21900	6	4	5	1	1	0	0	18	0	0	8	3	0	8000	1.8595	1.9471	1.53907			1.53907	1.9471			0.408037
45	12	25	1	47	2500	6000	19950	8	3	8	1	1	1	1	30	0	0	6	8	0	10000	19.169	17.7367	5.74402			5.74402	17.7367			11.9927
39	1	4	1	40	2000	6000	15800	3	0	1	1	0	0	0	11	1	0	6	2	0	7000	1.65289	0.842425	1.03951			1.03951	0.842425			-0.197086
37	8	6	1	40	2000	8500	21900	6	4	5	1	1	0	1	18	0	0	8	3	0	8000	1.8595	2.91213	2.01841			2.01841	2.91213			0.89372
45	10	25	1	48	2500	6300	19950	10	2	12	1	1	1	1	30	0	0	9	10	0	10000	13.6211	15.402	5.29547			5.29547	15.402			10.1065
40	8	7	1	40	2500	6400	28500	8	4	4	1	1	1	0	18	1	1	8	7	0	10000	2.16942	2.46373	2.09304			2.09304	2.46373			0.370691
70	0	3	1	44	2500	7000	17000	8	0	10	0	1	0	1	30	1	1	4	3	0	7000	2.76859	5.60088	1.43179			1.43179	5.60088			4.16909
30	10	4.5	1	42	2500	6000	12500	7	0	9	1	0	0	1	4	0	0	6	3	1	6000	2.31405	4.18931	1.53431			1.53431	4.18931			2.655
32	11	8	1	44	2500	6300	9500	8	4	2	1	1	0	0	8	1	1	9	5	0	7000	3.2813	2.10955	2.19861			2.19861	2.10955			-0.0890656
65	10	22	1	43	2500	6400	14300	6	0	1	1	0	0	1	30	0	0	3	0	0	6000	24.8485	21.0751	5.51264			5.51264	21.0751			15.5625
28	8	20.5	1	40	2000	6400	8200	8	0	2	1	1	1	1	7	1	1	3	7	1	5000	16.9421	16.9561	5.46122			5.46122	16.9561			11.4949
50	10	21	1	44	2500	7000	28000	7	0	40	1	1	0	0	20	1	1	7	4	0	12000	11.0744	14.4538	3.05472			3.05472	14.4538			11.3991
75	0	6	1	40	2000	8000	23500	8	4	4	1	1	1	0	40	1	1	8	6	0	10000	1.8595	2.28244	1.76543			1.76543	2.28244			0.517018
35	10	3.5	1	43	2500	6500	15000	6	0	2	1	0	0	1	15	1	1	4	3	1	6000	2.96488	4.97165	1.69635			1.69635	4.97165			3.2753
64	10	22	1	45	2300	5500	28000	7	0	16	1	1	0	1	30	1	1	8	3.5	0	12000	10.9848	16.2086	4.43635			4.43635	16.2086			11.7722
40	8	7	1	40	2000	6500	28500	8	4	4	1	1	1	1	18	1	1	8	7	0	10000	2.16942	3.65026	2.38307			2.38307	3.65026			1.26719
29	10	3	1	44	2000	8000	17000	7	0	10	0	1	0	1	30	1	1	4	3	0	7000	2.76859	3.63837	1.71202			1.71202	3.63837			1.92635
40	12	23	1	45	2300	6000	22000	6	3	14	1	1	1	0	12	1	1	6	6	0	9000	15.3122	15.2291	4.59353			4.59353	15.2291			10.6355
39	1	4	1	40	2000	7500	15800	3	0	1	1	0	0	1	11	1	0	6	2	0	7000	1.65289	2.38189	1.03317			1.03317	2.38189			1.34872
38	10	6	1	44	1950	10000	18000	6	0	2	1	1	0	1	15	1	0	8	4	0	8000	2.76859	2.3757	2.10657			2.10657	2.3757			0.26913
35	12	23	1	48	2600	9000	54000	10	0	19	1	1	1	1	10	1	1	5	7	0	10000	22.5565	20.7648	5.13478			5.13478	20.7648			15.63
73	0	7	1	41	2000	8000	21200	6	0	4	1	1	0	0	30	1	0	12	7	0	8000	1.62305	-2.12435	1.18473			1.18473	-2.12435			-3.30909
40	10	25	1	45	2400	6000	110000	8	0	39	1	1	1	0	15	1	0	6	20	0	30000	16.6437	14.271	4.57343			4.57343	14.271			9.69754
36	16	20	1	48	2500	8000	19200	10	0	20	1	1	0	1	10	1	0	3	3	1	8000	32.6905	20.2215	4.83349			4.83349	20.2215			15.388
48	0	4	1	44	2300	8000	25100	6	0	2	1	1	0	1	20	1	0	11	4	0	10000	1.34235	-0.526682	0.696375			0.696375	-0.526682			-1.22306
35	10	4	1	44	2400	8000	19000	8	0	0	1	1	0	1	8	1	1	3	3	1	6000	4.92195	7.2386	2.42065			2.42065	7.2386			4.81795
70	0	3	1	44	2500	6600	17000	8	0	10	0	1	0	0	30	1	1	4	3	0	7000	2.76859	4.22703	1.24862			1.24862	4.22703			2.97841
30	10	4.5	1	44	2000	6400	12500	7	0	9	1	0	0	1	4	0	0	6	3	1	6000	2.76859	3.79775	1.83054			1.83054	3.79775			1.96721
37	8	6	1	40	2500	7000	21900	6	4	5	1	1	0	0	18	0	0	8	3	0	8000	1.8595	1.9471	1.53907			1.53907	1.9471			0.408037
45	12	25	1	47	2500	6000	19950	8	3	8	1	1	1	1	30	0	0	6	8	0	10000	19.169	17.7367	5.74402			5.74402	17.7367			11.9927
39	1	4	1	40	2000	6000	15800	3	0	1	1	0	0	0	11	1	0	6	2	0	7000	1.65289	0.842425	1.03951			1.03951	0.842425			-0.197086
37	8	6	1	40	2000	8500	21900	6	4	5	1	1	0	1	18	0	0	8	3	0	8000	1.8595	2.91213	2.01841			2.01841	2.91213			0.89372
45	10	25	1	48	2500	6300	19950	10	2	12	1	1	1	1	30	0	0	9	10	0	10000	13.6211	15.402	5.29547			5.29547	15.402			10.1065
40	8	7	1	40	2500	6400	28500	8	4	4	1	1	1	0	18	1	1	8	7	0	10000	2.16942	2.46373	2.09304			2.09304	2.46373			0.370691
70	0	3	1	44	2500	7000	17000	8	0	10	0	1	0	1	30	1	1	4	3	0	7000	2.76859	5.60088	1.43179			1.43179	5.60088			4.16909
30	10	4.5	1	42	2500	6000	12500	7	0	9	1	0	0	1	4	0	0	6	3	1	6000	2.31405	4.18931	1.53431			1.53431	4.18931			2.655
32	11	8	1	44	2500	6300	9500	8	4	2	1	1	0	0	8	1	1	9	5	0	7000	3.2813	2.10955	2.19861			2.19861	2.10955			-0.0890656
65	10	22	1	43	2500	6400	14300	6	0	1	1	0	0	1	30	0	0	3	0	0	6000	24.8485	21.0751	5.51264			5.51264	21.0751			15.5625
28	8	20.5	1	40	2000	6400	8200	8	0	2	1	1	1	1	7	1	1	3	7	1	5000	16.9421	16.9561	5.46122			5.46122	16.9561			11.4949
50	10	21	1	44	2500	7000	28000	7	0	40	1	1	0	0	20	1	1	7	4	0	12000	11.0744	14.4538	3.05472			3.05472	14.4538			11.3991
75	0	6	1	40	2000	8000	23500	8	4	4	1	1	1	0	40	1	1	8	6	0	10000	1.8595	2.28244	1.76543			1.76543	2.28244			0.517018
35	10	3.5	1	43	2500	6500	15000	6	0	2	1	0	0	1	15	1	1	4	3	1	6000	2.96488	4.97165	1.69635			1.69635	4.97165			3.2753
45	8	23	1	40	2000	6400	19950	6	2	12	1	1	1	0	25	0	0	4	8	0	10000	14.2562	15.7793	4.92854			4.92854	15.7793			10.8508
42	10	20	1	40	2000	6500	15800	4	0	1	1	0	0	1	11	1	0	6	10	0	7000	8.26446	10.7713	4.59841			4.59841	10.7713			6.1729
38	10	8	1	45	2000	6300	18000	4	0	2	1	1	0	1	15	1	0	8	8	0	8000	3.99449	0.94298	2.24749			2.24749	0.94298			-1.30451
35	12	3	1	47	2500	6600	54000	9	0	33	1	1	1	1	10	1	1	5	3	0	10000	2.76033	6.87545	0.857798			0.857798	6.87545			6.01766
44	10	20	1	44	2000	6400	50000	4	0	4	1	1	0	1	30	1	0	12	10	0	8000	6.15243	7.33424	4.04721			4.04721	7.33424			3.28703
35	8	9	1	40	2000	6300	15800	4	2	6	1	1	0	1	17	0	1	8	9	1	8000	2.78926	1.13448	2.09146			2.09146	1.13448			-0.956982
36	0	6	1	43	2500	7000	19400	4	1	8	1	1	1	1	15	0	1	11	6	0	10000	1.84823	-1.34642	0.319317			0.319317	-1.34642			-1.66574
30	10	4	1	44	2500	6300	12500	4	0	9	1	0	0	1	4	0	0	6	4	1	6000	2.46097	1.79065	0.933156			0.933156	1.79065			0.857492
37	8	20	1	40	2500	8500	21900	4	4	5	1	1	0	0	18	0	0	8	10	0	8000	6.19835	8.38797	3.66841			3.66841	8.38797			4.71956
45	12	5	1	44	2100	6400	19950	4	2	13	1	1	1	1	30	0	0	11	5	0	10000	1.67794	-2.45247	0.911224			0.911224	-2.45247			-3.36369
36	16	22	1	48	2500	6500	19500	10	1	12	1	1	1	0	20	0	0	13	8	0	10000	8.29837	9.43017	4.14388			4.14388	9.43017			5.28628
35	10	8	1	42	2000	6300	19000	4	0	0	1	1	0	1	8	1	1	3	8	1	6000	8.22773	5.22504	2.96851			2.96851	5.22504			2.25653
33	10	20	1	43	2000	6600	19000	4	0	0	1	0	0	1	8	1	1	7	10	0	10000	9.68123	10.1999	4.47361			4.47361	10.1999			5.72633
50	10	20	1	44	2500	6400	15100	6	0	2	1	1	0	1	15	1	1	9	10	0	8000	8.20324	9.39172	4.24989			4.24989	9.39172			5.14183
55	8	20	1	40	2500	6300	7500	6	4	1	0	0	0	0	30	1	1	9	10	1	4000	5.50964	7.73855	3.87399			3.87399	7.73855			3.86456
55	10	20	1	43	2500	7000	24000	6	3	11	1	1	0	1	30	1	1	6	10	0	10000	11.2948	12.1153	4.31256			4.31256	12.1153			7.80279
29	10	8	1	44	2400	6300	15500	6	0	0	1	0	0	1	5	1	1	7	8	0	5000	4.21881	3.28975	2.26651			2.26651	3.28975			1.02324
30	8	8	1	42	2500	6000	20500	6	4	3	0	0	0	0	13	1	1	6	8	1	8000	4.11387	2.58089	2.1251			2.1251	2.58089			0.455796
38	12	24	1	46	2540	7000	22500	6	0	8	1	1	0	1	20	1	1	7	7	1	9000	14.7344	15.8021	5.1505			5.1505	15.8021			10.6516
55	8	5	1	41	2000	5500	28700	6	0	40	1	1	0	0	25	1	1	8	5	0	14000	1.73898	0.119727	0.220498			0.220498	0.119727			-0.100772
40	8	6	1	40	2300	6400	28500	6	4	4	1	1	1	1	18	1	1	8	6	0	10000	1.8595	2.2246	1.98604			1.98604	2.2246			0.238566
48	10	5	1	44	2000	6500	17000	6	0	10	0	1	0	1	30	1	1	4	5	0	7000	4.61433	4.00645	2.3045			2.3045	4.00645			1.70195
40	12	3	1	45	2500	6300	22000	6	3	14	1	1	1	1	12	1	1	6	3	0	9000	1.99725	2.6094	1.28649			1.28649	2.6094			1.3229
39	1	5	1	40	2500	6400	15800	6	0	1	1	0	0	0	11	1	0	6	5	0	7000	2.06612	2.50477	1.28343			1.28343	2.50477			1.22134
55	8	8	1	40	2000	7000	20600	6	0	9	1	1	0	1	25	0	1	6	8	1	10000	3.30579	3.53858	2.61297			2.61297	3.53858			0.925611
25	8	8	1	40	2100	6300	20300	6	3	9	1	1	0	0	8	0	1	3	8	1	8500	6.61157	5.09425	2.53503			2.53503	5.09425			2.55922
37	10	20	1	41	2000	6000	18400	6	2	8	1	1	1	0	20	0	1	13	10	1	10000	4.28057	4.39525	3.68621			3.68621	4.39525			0.709035
36	12	24	1	48	2500	6400	21400	10	0	12	1	1	0	0	20	0	1	8	10	0	20000	14.7107	14.2746	5.12661			5.12661	14.2746			9.14795
35	8	5	1	40	2000	6500	15800	6	2	6	1	1	0	1	17	0	1	8	5	1	8000	1.54959	0.950083	1.75744			1.75744	0.950083			-0.807357
36	0	3	1	44	2500	6300	19400	6	1	8	1	1	1	1	15	0	1	11	3	0	10000	1.00676	-1.33464	0.171385			0.171385	-1.33464			-1.50602
30	10	2	1	43	2500	6600	12500	6	0	9	1	0	0	1	4	0	0	6	2	1	6000	1.12948	2.19631	0.972014			0.972014	2.19631			1.2243
36	0	8	1	43	2500	6400	19400	6	1	8	1	1	1	0	15	0	1	11	8	0	10000	2.46431	-1.07637	0.92097			0.92097	-1.07637			-1.99734
30	10	5	1	44	2400	6300	12500	6	0	9	1	0	0	1	4	0	0	6	5	1	6000	3.07622	2.91943	1.59029			1.59029	2.91943			1.32915
37	8	6	1	40	2500	6300	21900	7	4	5	1	1	0	0	18	0	0	8	3	0	8000	1.8595	2.51363	1.65013			1.65013	2.51363			0.863502
45	10	22	1	44	2000	6400	19950	8	0	23	1	1	1	1	20	0	0	5	7	0	10000	16.2424	16.5736	4.81022			4.81022	16.5736			11.7634
40	8	7	1	40	2000	6000	28500	8	4	4	1	1	1	1	18	1	1	8	7	0	10000	2.16942	3.65026	2.38307			2.38307	3.65026			1.26719
25	8	4	0	40	1800	7000	16000	8	3	4	0	0	0	0	10	1	1	6	1	1	6500	1.65289			5.02421	1.68793			5.02421	1.68793		-3.33627
30	8	2.5	0	41	1800	6500	20500	5	4	3	0	0	0	1	13	1	1	6	1.5	1	8000	1.15932			3.29266	1.39222			3.29266	1.39222		-1.90044
38	0	24	0	39	2500	7000	22500	8	0	8	1	1	0	0	20	1	1	7	3	1	9000	1.46163			19.9224	4.28515			19.9224	4.28515		-15.6372
65	8	2	0	39	2000	6500	13500	8	4	2	0	0	0	0	7	1	1	3	1	1	5000	1.91001			5.95268	1.97072			5.95268	1.97072		-3.98196
39	10	3	0	42	2000	8000	12000	4	0	2	1	1	0	1	10	1	0	7	2	0	4000	1.32231			2.00746	1.40445			2.00746	1.40445		-0.603006
48	0	2	0	39	2000	9000	16000	5	0	0	0	1	0	1	18	1	1	6	2	1	8000	0.955005			2.82143	1.0656			2.82143	1.0656		-1.75583
33	10	2	0	44	2400	4000	19000	3	0	0	1	0	0	1	8	1	1	7	1	0	10000	1.0547			2.12667	0.864613			2.12667	0.864613		-1.26206
55	10	2	0	43	2500	6400	14500	8	0	11	1	0	0	1	30	1	1	4	2	1	6500	1.69421			8.16018	1.37559			8.16018	1.37559		-6.78458
45	10	20	0	44	2600	6500	47000	7	4	22	0	1	1	1	40	1	1	10	4	0	20000	2.38292			15.3119	3.37182			15.3119	3.37182		-11.9401
50	0	3	0	33	1800	8500	27700	5	0	5	0	1	0	1	30	0	1	9	3	0	17000	0.609122			0.945246	0.847844			0.945246	0.847844		-0.0974021
30	0	3	0	37	1800	8000	15500	6	2	4	1	1	0	1	8	0	1	7	2.5	0	7000	0.869736			3.21828	1.02667			3.21828	1.02667		-2.19161
35	8	4	0	35	2100	7500	15800	6	2	6	1	1	0	1	17	0	1	8	4	1	8000	0.65427			2.39821	1.32755			2.39821	1.32755		-1.07066
55	0	2	0	30	2000	6500	10000	6	2	6	0	0	0	1	30	0	1	5	1	1	5000	1.21212			4.53384	0.918927			4.53384	0.918927		-3.61491
35	0	6	0	35	2000	7500	57500	8	2	14	1	1	1	1	15	0	0	15	4	0	28000	0.385675			1.55708	0.511421			1.55708	0.511421		-1.04566
38	2	2	0	35	2000	7500	13350	8	0	2	1	0	0	0	20	0	0	7	2	1	5000	0.905155			2.65655	0.915964			2.65655	0.915964		-1.74059
55	0	4	0	32	2000	5500	13300	8	0	2	1	1	0	0	35	0	0	6	2	1	6000	0.77135			4.96956	1.50904			4.96956	1.50904		-3.46051
39	10	9.5	0	41	2500	8000	30200	8	0	2	0	1	0	1	7	1	0	7	7.5	1	18000	3.77607			7.5839	2.88104			7.5839	2.88104		-4.70286
32	0	2	0	29	1500	6500	8900	5	0	1	0	0	1	1	10	0	0	7	0.5	1	5000	0.779221			2.5429	0.901415			2.5429	0.901415		-1.64149
47	0	2	0	39	2500	7500	17300	8	4	0	1	1	0	1	20	1	1	9	2	1	9000	0.63667			2.99307	0.72088			2.99307	0.72088		-2.27219
35	10	2	0	43	1800	6300	11300	8	0	1	1	1	0	1	17	0	1	3	2	1	5000	2.25895			6.56428	2.31661			6.56428	2.31661		-4.24767
27	8	2	0	39	2600	6600	10700	7	3	2	1	0	0	1	9	1	1	4	2	1	4000	1.43251			6.49367	1.27293			6.49367	1.27293		-5.22074
80	0	2	0	31	1900	5500	23900	8	6	16	0	0	0	0	60	1	1	10	0	0	14000	0.666667			1.42486	0.178994			1.42486	0.178994		-1.24587
38	12	3	0	44	2100	6400	22500	8	0	8	1	1	0	1	20	1	1	7	3	1	9000	1.58205			4.72665	1.7041			4.72665	1.7041		-3.02255
27	8	2	0	44	2000	6600	13500	8	4	2	0	0	0	1	7	1	1	3	1	1	5000	2.46097			7.18187	1.8747			7.18187	1.8747		-5.30717
54	8	2	0	39	2000	7000	10000	6	2	6	0	0	0	0	25	0	1	7	1	1	5000	0.818575			1.01349	0.941372			1.01349	0.941372		-0.0721154
35	0	6	0	35	2000	6000	32500	8	2	14	1	1	1	1	15	0	0	15	4	0	15000	0.385675			0.16372	0.335191			0.16372	0.335191		0.17147
39	10	20	0	44	2500	6400	12000	4	0	2	1	1	0	0	10	1	0	7	10	0	4000	2.547			11.0192	4.00829			11.0192	4.00829		-7.01093
52	0	4	0	33	1900	6000	10000	4	2	6	0	1	0	1	25	0	1	5	4	1	5000	1.16804			3.13631	1.22096			3.13631	1.22096		-1.91534
35	0	6	0	35	2000	7500	32500	4	2	14	1	1	1	1	15	0	0	15	6	0	15000	0.385675			-2.98039	-0.0890904			-2.98039	-0.0890904		2.8913
38	10	20	0	42	2000	6400	13350	4	0	2	1	1	0	1	20	0	0	7	10	1	5000	8.81543			11.7219	4.48862			11.7219	4.48862		-7.23329
27	8	5	0	42	2000	6400	13500	6	4	2	0	0	0	1	7	1	1	3	5	1	5000	2.14233			6.32751	2.41138			6.32751	2.41138		-3.91613
39	10	3	0	43	2500	6600	12000	6	0	2	1	1	0	0	10	1	0	7	3	0	4000	1.45218			1.77995	1.34747			1.77995	1.34747		-0.432478
35	12	3	0	42	2500	6300	17650	6	1	8	1	1	1	0	18	0	0	11	3	0	8000	0.841473			-1.77812	0.679466			-1.77812	0.679466		2.45758
30	0	3	0	37	2000	6400	15500	6	2	4	1	1	0	1	8	0	1	7	3	0	7000	0.869736			2.98876	1.10268			2.98876	1.10268		-1.88609
55	0	2	0	34	2000	7000	10000	6	2	6	0	0	0	0	20	0	1	5	1	1	5000	1.14601			3.03076	0.925393			3.03076	0.925393		-2.10537
35	0	6	0	35	2000	6000	32500	8	2	14	1	1	1	0	15	0	0	15	4	0	15000	0.385675			-1.35202	0.341612			-1.35202	0.341612		1.69363
38	2	2	0	35	2500	6400	13350	8	0	2	1	0	0	0	20	0	0	7	2	1	5000	0.905155			2.98818	0.809617			2.98818	0.809617		-2.17856
27	8	2	0	39	2000	6300	13500	5	4	2	0	0	0	1	7	1	1	3	1	1	5000	1.91001			5.26769	1.73084			5.26769	1.73084		-3.53685
54	0	2	0	33	2000	6300	10000	6	2	6	0	0	0	1	25	0	1	5	1	1	5000	1.02479			4.35404	1.10105			4.35404	1.10105		-3.25298
35	0	6	0	35	2000	6300	32500	8	2	14	1	1	1	1	15	0	0	15	4	0	15000	0.385675			0.0484123	0.52488			0.0484123	0.52488		0.476467
39	10	3	0	43	2500	6300	12000	4	0	2	1	1	0	0	10	1	0	7	2	0	4000	1.45218			1.01736	1.11511			1.01736	1.11511		0.0977505
55	5	2	0	32	2100	6500	10000	6	2	6	0	0	0	0	25	0	1	5	1	1	5000	0.903581			2.79397	1.15973			2.79397	1.15973		-1.63424
35	0	6	0	35	2000	7500	32500	8	2	14	1	1	1	1	15	0	0	15	4	0	15000	0.385675			0.0484123	0.52488			0.0484123	0.52488		0.476467
38	2	2	0	35	2000	6400	13350	8	0	2	1	0	0	1	20	0	0	7	2	1	5000	0.905155			3.95319	1.28896			3.95319	1.28896		-2.66423
27	8	2	0	39	2000	6400	13500	8	4	2	0	0	0	0	7	1	1	3	1	1	5000	1.91001			5.68433	1.88118			5.68433	1.88118		-3.80315
38	0	3	0	43	2000	6400	22500	8	0	8	1	1	0	0	20	1	1	7	3	1	9000	1.45218			3.44373	1.06358			3.44373	1.06358		-2.38015
25	8	4	0	40	1800	7000	16000	8	3	4	0	0	0	0	10	1	1	6	1	1	6500	1.65289			5.02421	1.68793			5.02421	1.68793		-3.33627
30	8	2.5	0	41	1800	6500	20500	5	4	3	0	0	0	1	13	1	1	6	1.5	1	8000	1.15932			3.29266	1.39222			3.29266	1.39222		-1.90044
38	0	24	0	39	2500	7000	22500	8	0	8	1	1	0	0	20	1	1	7	3	1	9000	7.46163			19.9224	4.28515			19.9224	4.28515		-15.6372
65	8	2	0	39	2000	6500	13500	8	4	2	0	0	0	0	7	1	1	3	1	1	5000	1.91001			5.95268	1.97072			5.95268	1.97072		-3.98196
39	10	3	0	42	2000	8000	12000	4	0	2	1	1	0	1	10	1	0	7	2	0	4000	1.32231			2.00746	1.40445			2.00746	1.40445		-0.603006
48	0	2	0	39	2000	9000	16000	5	0	0	0	1	0	1	18	1	1	6	2	1	8000	0.955005			2.82143	1.0656			2.82143	1.0656		-1.75583
54	0	2	0	33	2000	6300	10000	6	2	6	0	0	0	1	25	0	1	5	1	1	5000	1.02479			4.35404	1.10105			4.35404	1.10105		-3.25298
35	0	6	0	35	2000	6300	32500	8	2	14	1	1	1	1	15	0	0	15	4	0	15000	0.385675			0.0484123	0.52488			0.0484123	0.52488		0.476467
39	10	3	0	43	2500	6300	12000	4	0	2	1	1	0	0	10	1	0	7	2	0	4000	1.45218			1.01736	1.11511			1.01736	1.11511		0.0977505
55	5	2	0	32	2100	6500	10000	6	2	6	0	0	0	0	25	0	1	5	1	1	5000	0.903581			2.79397	1.15973			2.79397	1.15973		-1.63424
35	0	6	0	35	2000	7500	32500	8	2	14	1	1	1	1	15	0	0	15	4	0	15000	0.385675			0.0484123	0.52488			0.0484123	0.52488		0.476467
38	2	2	0	35	2000	6400	13350	8	0	2	1	0	0	1	20	0	0	7	2	1	5000	0.905155			3.95319	1.28896			3.95319	1.28896		-2.66423
27	8	2	0	39	2000	6400	13500	8	4	2	0	0	0	0	7	1	1	3	1	1	5000	1.91001			5.68433	1.88118			5.68433	1.88118		-3.80315
38	0	3	0	43	2000	6400	22500	8	0	8	1	1	0	0	20	1	1	7	3	1	9000	1.45218			3.44373	1.06358			3.44373	1.06358		-2.38015
25	8	4	0	40	1800	7000	16000	8	3	4	0	0	0	0	10	1	1	6	1	1	6500	1.65289			5.02421	1.68793			5.02421	1.68793		-3.33627
39	10	20	0	44	2500	6400	12000	4	0	2	1	1	0	0	10	1	0	7	10	0	4000	1.547			11.0192	4.00829			11.0192	4.00829		-7.01093
52	0	4	0	33	1900	6000	10000	4	2	6	0	1	0	1	25	0	1	5	4	1	5000	1.16804			3.13631	1.22096			3.13631	1.22096		-1.91534
35	0	6	0	35	2000	7500	32500	4	2	14	1	1	1	1	15	0	0	15	6	0	15000	0.385675			-2.98039	-0.0890904			-2.98039	-0.0890904		2.8913
38	10	20	0	42	2000	6400	13350	4	0	2	1	1	0	1	20	0	0	7	10	1	5000	8.81543			11.7219	4.48862			11.7219	4.48862		-7.23329
27	8	5	0	42	2000	6400	13500	6	4	2	0	0	0	1	7	1	1	3	5	1	5000	2.14233			6.32751	2.41138			6.32751	2.41138		-3.91613
39	10	3	0	43	2500	6600	12000	6	0	2	1	1	0	0	10	1	0	7	3	0	4000	1.45218			1.77995	1.34747			1.77995	1.34747		-0.432478
35	12	3	0	42	2500	6300	17650	6	1	8	1	1	1	0	18	0	0	11	3	0	8000	0.841473			-1.77812	0.679466			-1.77812	0.679466		2.45758
30	0	3	0	37	2000	6400	15500	6	2	4	1	1	0	1	8	0	1	7	3	0	7000	0.869736			2.98876	1.10268			2.98876	1.10268		-1.88609
55	0	2	0	34	2000	7000	10000	6	2	6	0	0	0	0	20	0	1	5	1	1	5000	1.14601			3.03076	0.925393			3.03076	0.925393		-2.10537
35	0	6	0	35	2000	6000	32500	8	2	14	1	1	1	0	15	0	0	15	4	0	15000	0.385675			-1.35202	0.341612			-1.35202	0.341612		1.69363
38	2	2	0	35	2500	6400	13350	8	0	2	1	0	0	0	20	0	0	7	2	1	5000	0.905155			2.98818	0.809617			2.98818	0.809617		-2.17856
55	0	2	0	34	2000	7000	10000	6	2	6	0	0	0	0	20	0	1	5	1	1	5000	1.14601			3.03076	0.925393			3.03076	0.925393		-2.10537
35	0	6	0	35	2000	6000	32500	8	2	14	1	1	1	0	15	0	0	15	4	0	15000	0.385675			-1.35202	0.341612			-1.35202	0.341612		1.69363
38	2	2	0	35	2500	6400	13350	8	0	2	1	0	0	0	20	0	0	7	2	1	5000	0.905155			2.98818	0.809617			2.98818	0.809617		-2.17856
27	8	2	0	39	2000	6300	13500	5	4	2	0	0	0	1	7	1	1	3	1	1	5000	1.91001			5.26769	1.73084			5.26769	1.73084		-3.53685
54	0	2	0	33	2000	6300	10000	6	2	6	0	0	0	1	25	0	1	5	1	1	5000	1.02479			4.35404	1.10105			4.35404	1.10105		-3.25298
35	0	6	0	35	2000	6300	32500	8	2	14	1	1	1	1	15	0	0	15	4	0	15000	0.385675			0.0484123	0.52488			0.0484123	0.52488		0.476467
39	10	3	0	43	2500	6300	12000	4	0	2	1	1	0	0	10	1	0	7	2	0	4000	1.45218			1.01736	1.11511			1.01736	1.11511		0.0977505
55	5	2	0	32	2100	6500	10000	6	2	6	0	0	0	0	25	0	1	5	1	1	5000	0.903581			2.79397	1.15973			2.79397	1.15973		-1.63424
35	0	6	0	35	2000	7500	32500	8	2	14	1	1	1	1	15	0	0	15	4	0	15000	0.385675			0.0484123	0.52488			0.0484123	0.52488		0.476467
38	2	2	0	35	2000	6400	13350	8	0	2	1	0	0	1	20	0	0	7	2	1	5000	0.905155			3.95319	1.28896			3.95319	1.28896		-2.66423
27	8	2	0	39	2000	6400	13500	8	4	2	0	0	0	0	7	1	1	3	1	1	5000	1.91001			5.68433	1.88118			5.68433	1.88118		-3.80315
38	0	3	0	43	2000	6400	22500	8	0	8	1	1	0	0	20	1	1	7	3	1	9000	1.45218			3.44373	1.06358			3.44373	1.06358		-2.38015
25	8	4	0	40	1800	7000	16000	8	3	4	0	0	0	0	10	1	1	6	1	1	6500	1.65289			5.02421	1.68793			5.02421	1.68793		-3.33627
30	8	2.5	0	41	1800	6500	20500	5	4	3	0	0	0	1	13	1	1	6	1.5	1	8000	1.15932			3.29266	1.39222			3.29266	1.39222		-1.90044
38	0	24	0	39	2500	7000	22500	8	0	8	1	1	0	0	20	1	1	7	3	1	9000	2.46163			19.9224	4.28515			19.9224	4.28515		-15.6372
65	8	2	0	39	2000	6500	13500	8	4	2	0	0	0	0	7	1	1	3	1	1	5000	1.91001			5.95268	1.97072			5.95268	1.97072		-3.98196
39	10	3	0	42	2000	8000	12000	4	0	2	1	1	0	1	10	1	0	7	2	0	4000	1.32231			2.00746	1.40445			2.00746	1.40445		-0.603006
48	0	2	0	39	2000	9000	16000	5	0	0	0	1	0	1	18	1	1	6	2	1	8000	0.955005			2.82143	1.0656			2.82143	1.0656		-1.75583
33	10	2	0	44	2400	4000	19000	3	0	0	1	0	0	1	8	1	1	7	1	0	10000	1.0547			2.12667	0.864613			2.12667	0.864613		-1.26206
55	10	2	0	43	2500	6400	14500	8	0	11	1	0	0	1	30	1	1	4	2	1	6500	1.69421			8.16018	1.37559			8.16018	1.37559		-6.78458
45	10	20	0	44	2600	6500	47000	7	4	22	0	1	1	1	40	1	1	10	4	0	20000	2.38292			15.3119	3.37182			15.3119	3.37182		-11.9401
50	0	3	0	33	1800	8500	27700	5	0	5	0	1	0	1	30	0	1	9	3	0	17000	0.609122			0.945246	0.847844			0.945246	0.847844		-0.0974021
30	0	3	0	37	1800	8000	15500	6	2	4	1	1	0	1	8	0	1	7	2.5	0	7000	0.869736			3.21828	1.02667			3.21828	1.02667		-2.19161
35	8	4	0	35	2100	7500	15800	6	2	6	1	1	0	1	17	0	1	8	4	1	8000	0.65427			2.39821	1.32755			2.39821	1.32755		-1.07066
55	0	2	0	30	2000	6500	10000	6	2	6	0	0	0	1	30	0	1	5	1	1	5000	1.43251			4.53384	0.918927			4.53384	0.918927		-3.61491
35	0	6	0	35	2000	7500	57500	8	2	14	1	1	1	1	15	0	0	15	4	0	28000	0.385675			1.55708	0.511421			1.55708	0.511421		-1.04566
38	2	2	0	35	2000	7500	13350	8	0	2	1	0	0	0	20	0	0	7	2	1	5000	0.905155			2.65655	0.915964			2.65655	0.915964		-1.74059
55	0	4	0	32	2000	5500	13300	8	0	2	1	1	0	0	35	0	0	6	2	1	6000	0.77135			4.96956	1.50904			4.96956	1.50904		-3.46051
39	10	9.5	0	41	2500	8000	30200	8	0	2	0	1	0	1	7	1	0	7	7.5	1	18000	3.77607			7.5839	2.88104			7.5839	2.88104		-4.70286
32	0	2	0	29	1500	6500	8900	5	0	1	0	0	1	1	10	0	0	7	0.5	1	5000	0.779221			2.5429	0.901415			2.5429	0.901415		-1.64149
47	0	2	0	39	2500	7500	17300	8	4	0	1	1	0	1	20	1	1	9	2	1	9000	0.63667			2.99307	0.72088			2.99307	0.72088		-2.27219
35	10	2	0	43	1800	6300	11300	8	0	1	1	1	0	1	17	0	1	3	2	1	5000	2.25895			6.56428	2.31661			6.56428	2.31661		-4.24767
27	8	2	0	39	2600	6600	10700	7	3	2	1	0	0	1	9	1	1	4	2	1	4000	1.43251			6.49367	1.27293			6.49367	1.27293		-5.22074
80	0	2	0	31	1900	5500	23900	8	6	16	0	0	0	0	60	1	1	10	0	0	14000	0.666667			1.42486	0.178994			1.42486	0.178994		-1.24587
38	12	3	0	44	2100	6400	22500	8	0	8	1	1	0	1	20	1	1	7	3	1	9000	1.58205			4.72665	1.7041			4.72665	1.7041		-3.02255
27	8	2	0	44	2000	6600	13500	8	4	2	0	0	0	1	7	1	1	3	1	1	5000	2.46097			7.18187	1.8747			7.18187	1.8747		-5.30717
54	8	2	0	39	2000	7000	10000	6	2	6	0	0	0	0	25	0	1	7	1	1	5000	0.818575			1.01349	0.941372			1.01349	0.941372		-0.0721154
35	0	6	0	35	2000	6000	32500	8	2	14	1	1	1	1	15	0	0	15	4	0	15000	0.385675			0.16372	0.335191			0.16372	0.335191		0.17147
39	10	20	0	44	2500	6400	12000	4	0	2	1	1	0	0	10	1	0	7	10	0	4000	2.547			11.0192	4.00829			11.0192	4.00829		-7.01093
52	0	4	0	33	1900	6000	10000	4	2	6	0	1	0	1	25	0	1	5	4	1	5000	1.16804			3.13631	1.22096			3.13631	1.22096		-1.91534
35	0	6	0	35	2000	7500	32500	4	2	14	1	1	1	1	15	0	0	15	6	0	15000	0.385675			-2.98039	-0.0890904			-2.98039	-0.0890904		2.8913
38	10	20	0	42	2000	6400	13350	4	0	2	1	1	0	1	20	0	0	7	10	1	5000	2.81543			11.7219	4.48862			11.7219	4.48862		-7.23329
27	8	5	0	42	2000	6400	13500	6	4	2	0	0	0	1	7	1	1	3	5	1	5000	2.14233			6.32751	2.41138			6.32751	2.41138		-3.91613
39	10	3	0	43	2500	6600	12000	6	0	2	1	1	0	0	10	1	0	7	3	0	4000	1.45218			1.77995	1.34747			1.77995	1.34747		-0.432478
35	12	3	0	42	2500	6300	17650	6	1	8	1	1	1	0	18	0	0	11	3	0	8000	0.841473			-1.77812	0.679466			-1.77812	0.679466		2.45758
30	0	3	0	37	2000	6400	15500	6	2	4	1	1	0	1	8	0	1	7	3	0	7000	0.869736			2.98876	1.10268			2.98876	1.10268		-1.88609
55	0	2	0	34	2000	7000	10000	6	2	6	0	0	0	0	20	0	1	5	1	1	5000	1.14601			3.03076	0.925393			3.03076	0.925393		-2.10537
35	0	6	0	35	2000	6000	32500	8	2	14	1	1	1	0	15	0	0	15	4	0	15000	0.385675			-1.35202	0.341612			-1.35202	0.341612		1.69363
38	2	2	0	35	2500	6400	13350	8	0	2	1	0	0	0	20	0	0	7	2	1	5000	0.905155			2.98818	0.809617			2.98818	0.809617		-2.17856
27	8	2	0	39	2000	6300	13500	5	4	2	0	0	0	1	7	1	1	3	1	1	5000	1.91001			5.26769	1.73084			5.26769	1.73084		-3.53685
54	0	2	0	33	2000	6300	10000	6	2	6	0	0	0	1	25	0	1	5	1	1	5000	1.02479			4.35404	1.10105			4.35404	1.10105		-3.25298
35	0	6	0	35	2000	6300	32500	8	2	14	1	1	1	1	15	0	0	15	4	0	15000	0.385675			0.0484123	0.52488			0.0484123	0.52488		0.476467
39	10	3	0	43	2500	6300	12000	4	0	2	1	1	0	0	10	1	0	7	2	0	4000	1.45218			1.01736	1.11511			1.01736	1.11511		0.0977505
55	5	2	0	32	2100	6500	10000	6	2	6	0	0	0	0	25	0	1	5	1	1	5000	0.903581			2.79397	1.15973			2.79397	1.15973		-1.63424
35	0	6	0	35	2000	7500	32500	8	2	14	1	1	1	1	15	0	0	15	4	0	15000	0.385675			0.0484123	0.52488			0.0484123	0.52488		0.476467
38	2	2	0	35	2000	6400	13350	8	0	2	1	0	0	1	20	0	0	7	2	1	5000	0.905155			3.95319	1.28896			3.95319	1.28896		-2.66423
27	8	2	0	39	2000	6400	13500	8	4	2	0	0	0	0	7	1	1	3	1	1	5000	1.91001			5.68433	1.88118			5.68433	1.88118		-3.80315
38	0	3	0	43	2000	6400	22500	8	0	8	1	1	0	0	20	1	1	7	3	1	9000	1.45218			3.44373	1.06358			3.44373	1.06358		-2.38015
25	8	4	0	40	1800	7000	16000	8	3	4	0	0	0	0	10	1	1	6	1	1	6500	1.65289			5.02421	1.68793			5.02421	1.68793		-3.33627
30	8	2.5	0	41	1800	6500	20500	5	4	3	0	0	0	1	13	1	1	6	1.5	1	8000	1.15932			3.29266	1.39222			3.29266	1.39222		-1.90044
38	0	24	0	39	2500	7000	22500	8	0	8	1	1	0	0	20	1	1	7	3	1	9000	7.46163			19.9224	4.28515			19.9224	4.28515		-15.6372
65	8	2	0	39	2000	6500	13500	8	4	2	0	0	0	0	7	1	1	3	1	1	5000	1.91001			5.95268	1.97072			5.95268	1.97072		-3.98196
39	10	3	0	42	2000	8000	12000	4	0	2	1	1	0	1	10	1	0	7	2	0	4000	1.32231			2.00746	1.40445			2.00746	1.40445		-0.603006
48	0	2	0	39	2000	9000	16000	5	0	0	0	1	0	1	18	1	1	6	2	1	8000	0.955005			2.82143	1.0656			2.82143	1.0656		-1.75583
54	0	2	0	33	2000	6300	10000	6	2	6	0	0	0	1	25	0	1	5	1	1	5000	1.02479			4.35404	1.10105			4.35404	1.10105		-3.25298
35	0	6	0	35	2000	6300	32500	8	2	14	1	1	1	1	15	0	0	15	4	0	15000	0.385675			0.0484123	0.52488			0.0484123	0.52488		0.476467
39	10	3	0	43	2500	6300	12000	4	0	2	1	1	0	0	10	1	0	7	2	0	4000	1.45218			1.01736	1.11511			1.01736	1.11511		0.0977505
55	5	2	0	32	2100	6500	10000	6	2	6	0	0	0	0	25	0	1	5	1	1	5000	0.903581			2.79397	1.15973			2.79397	1.15973		-1.63424
35	0	6	0	35	2000	7500	32500	8	2	14	1	1	1	1	15	0	0	15	4	0	15000	0.385675			0.0484123	0.52488			0.0484123	0.52488		0.476467
38	2	2	0	35	2000	6400	13350	8	0	2	1	0	0	1	20	0	0	7	2	1	5000	0.905155			3.95319	1.28896			3.95319	1.28896		-2.66423
27	8	2	0	39	2000	6400	13500	8	4	2	0	0	0	0	7	1	1	3	1	1	5000	1.91001			5.68433	1.88118			5.68433	1.88118		-3.80315
38	0	3	0	43	2000	6400	22500	8	0	8	1	1	0	0	20	1	1	7	3	1	9000	1.45218			3.44373	1.06358			3.44373	1.06358		-2.38015
25	8	4	0	40	1800	7000	16000	8	3	4	0	0	0	0	10	1	1	6	1	1	6500	1.65289			5.02421	1.68793			5.02421	1.68793		-3.33627
39	10	20	0	44	2500	6400	12000	4	0	2	1	1	0	0	10	1	0	7	10	0	4000	3.547			11.0192	4.00829			11.0192	4.00829		-7.01093
52	0	4	0	33	1900	6000	10000	4	2	6	0	1	0	1	25	0	1	5	4	1	5000	1.16804			3.13631	1.22096			3.13631	1.22096		-1.91534
35	0	6	0	35	2000	7500	32500	4	2	14	1	1	1	1	15	0	0	15	6	0	15000	0.385675			-2.98039	-0.0890904			-2.98039	-0.0890904		2.8913
38	10	20	0	42	2000	6400	13350	4	0	2	1	1	0	1	20	0	0	7	10	1	5000	2.81543			11.7219	4.48862			11.7219	4.48862		-7.23329
27	8	5	0	42	2000	6400	13500	6	4	2	0	0	0	1	7	1	1	3	5	1	5000	2.14233			6.32751	2.41138			6.32751	2.41138		-3.91613
39	10	3	0	43	2500	6600	12000	6	0	2	1	1	0	0	10	1	0	7	3	0	4000	1.45218			1.77995	1.34747			1.77995	1.34747		-0.432478
35	12	3	0	42	2500	6300	17650	6	1	8	1	1	1	0	18	0	0	11	3	0	8000	0.841473			-1.77812	0.679466			-1.77812	0.679466		2.45758
30	0	3	0	37	2000	6400	15500	6	2	4	1	1	0	1	8	0	1	7	3	0	7000	0.672963			2.98876	1.10268			2.98876	1.10268		-1.88609
55	0	2	0	34	2000	7000	10000	6	2	6	0	0	0	0	20	0	1	5	1	1	5000	1.14601			3.03076	0.925393			3.03076	0.925393		-2.10537
35	0	6	0	35	2000	6000	32500	8	2	14	1	1	1	0	15	0	0	15	4	0	15000	0.385675			-1.35202	0.341612			-1.35202	0.341612		1.69363
38	2	2	0	35	2500	6400	13350	8	0	2	1	0	0	0	20	0	0	7	2	1	5000	0.905155			2.98818	0.809617			2.98818	0.809617		-2.17856

## Sheet: COMPLETE DATA
Sr No	HHH	Gender	age	education	Marital status	occupation	farmingexp	fmlsize	fmlsystem	FMLE PART	SCHL GNG Child	CLG GNG CHILD	CAR	Resident	HUSE TYPE	smartphn	HLT FACL	SNT FACL	tland	LAND OWN	LAND LESAED	LAND on LEASED	LND FR AGRI	LND FR OTHR	CRP GROW	wheatarea	RICE AREA	SUGERCANE AREA	OTHER AREA	timehhh	timefmh	irigationfacl	SOURC IRGT	LAND RNFD	INFRASTRCUTURE	agrimchnr	MACHN OWN	NM FRM OPT	LIVESTOCK	nolvstk	PRP LVSTK	INCM LVSTK	AGRIANL INC	AGRIMNT INC	HHMNTINCM	INCMEXPDF	othersource	INC M 1	INC M 2
1	1	1	75	0	1	1	40	8	0	1	0	0	0	1	1	0	0	0	6	6	0	0	6	0	2,6	6	0	0	6	8	4	1	3	0	1	1	1,3	0	0	4	0	0	334200	27850	27850	4350	0	0	0
2	1	1	35	10	1	1	15	4	1	1	2	0	0	1	1	1	0	0	3.5	1	0	0	1	0	2,6	3	0	0	1	6	0	0	6	0	1	0	0	3	1	2	2	8000	37600	3133.33	23133.3	7133.33	0	12000
3	1	1	64	10	1	1	30	8	0	0	2	0	0	1	1	1	0	0	21	1.5	0	2	3.5	0	2,6	3.5	0	0	3.5	7	0	1	3	0	1	0	0	3	1	16	1	0	154700	12891.7	12891.7	-2108.33	0	0	0
4	1	1	40	8	1	1	18	8	0	1	2	0	0	1	1	1	1	0	7	1.5	0	0	1.5	0	2,6	7	0	0	1.5	8	4	1	6	0	1	1	0	1	1	4	2	10000	55650	4637.5	24637.5	4137.5	0	10000	0
5	1	1	29	10	1	1	30	4	0	0	5	0	0	1	1	1	0	0	3	3	0	0	3	0	2,6	3	0	0	3	7	0	1	3	0	1	0	0	3	1	10	3	10000	87750	7312.5	39312.5	16812.5	10000	12000	0
6	1	1	40	12	1	1	12	6	0	0	0	3	1	1	2	0	0	0	23	2.5	0	35	37.5	0	2,3,6	6	0	18	16	6	3	1	3	0	1	1	0	3	1	14	3	16000	2550500	212542	228542	200542	0	0	0
7	1	1	39	1	1	1	11	6	0	0	2	0	0	1	3	1	0	0	4	7	0	0	0	0	2,6	2	0	0	7	3	0	0	3	0	1	0	1,3	0	1	1	3	8000	630000	52500	60500	32000	0	0
8	1	1	38	10	1	1	15	8	0	1	0	0	0	1	2	1	0	0	6	1	0	0	1	0	2,6	4	0	0	0	6	0	1	6	0	1	0	0	1	1	2	3	5000	19800	1650	21650	8150	15000	0	0
9	1	1	35	12	1	1	10	5	0	0	1	0	0	1	3	1	0	0	22	3	0	0	3	0	2,6	7	0	0	0	10	0	1	2	0	1	1	0	3	1	19	3	10000	36750	3062.5	13062.5	-3937.5	0	0	0
10	1	1	73	0	1	1	30	12	0	0	1	0	1	1	1	0	0	0	7	13	0	0	13	0	2,3,6	7	0	4	9	6	0	1	3	0	1	0	1,3,5	0	1	4	3	12000	916100	76341.7	88341.7	66341.7	0	0	0
11	1	1	40	10	1	1	15	6	0	0	3	0	0	1	1	0	0	0	25	3	1	0	2	0	2	20	0	0	0	8	0	1	2	0	1	1	0	3	1	39	1	0	33700	2808.33	17808.3	5808.33	15000	0
12	1	1	36	16	1	1	10	3	1	0	4	0	0	1	1	1	0	0	20	2	2	0	2	0	2	3	0	0	0	10	0	1	3	0	1	0	0	3	1	20	1	0	48400	4033.33	16033.3	233.333	12000	0	0
13	1	1	48	0	1	1	20	11	0	0	6	0	0	1	1	1	0	0	4	6	0	0	4	2	2	4	0	0	0	6	0	1	2	1	1	0	0	3	1	2	1	0	49600	4133.33	4133.33	-13866.7	0	0	0
14	1	1	35	10	1	1	8	3	1	0	3	0	0	1	1	1	0	0	4	0	0	0	12	0	2,3	3	0	5	0	8	0	1	4	0	1	0	1	0	1	0	3	30000	798650	66554.2	96554.2	42554.2	0	0	0
15	1	1	50	10	1	1	15	9	0	0	0	0	1	1	1	0	0	0	3	5	0	2	7	0	2	2	0	0	0	5	0	1	2	0	1	0	0	3	1	2	3	8000	132650	11054.2	19054.2	-2145.83	0	0
16	1	1	55	10	1	1	20	10	1	0	4	0	1	1	1	1	0	0	2	20	0	30	30	0	2	1	0	10	0	8	4	0	2	0	1	0	1,2,3,5	0	1	1	3	40000	2119000	176583	216583	106583	0	0	0
17	1	1	55	12	1	0	30	6	0	0	1	0	0	1	1	1	0	0	8	5	2	0	3	0	2,3	3	0	0	0	7	3	1	2	1	0	0	0	3	1	11	1	0	41100	3425	19425	225	16000
18	1	1	29	10	1	0	5	7	0	0	7	0	0	1	1	1	0	0	4	4	0	0	4	0	4	0	0	0	0	6	0	0	2	0	1	0	0	3	1	0	1	0	101000	8416.67	28416.7	3316.67	0	20000	0
19	1	1	40	12	1	0	12	7	0	0	4	0	0	1	1	0	0	0	20	2	0	0	2	0	2	7	0	0	0	8	0	1	2	0	1	1	0	0	0	13	0	0	32700	2725	20725	4725	0	18000	0
20	1	1	30	14	1	0	12	6	0	0	1	0	1	1	2	0	0	0	23	2	0	2	3	1	2	3	0	0	0	6	0	1	2	0	1	1	0	3	0	0	0	0	34650	2887.5	14887.5	-4112.5	12000	0
21	1	1	35	10	1	0	13	4	1	0	5	0	1	1	1	1	0	0	7	2	0	0	1	1	2	4	0	0	0	8	6	1	6	0	1	0	0	1	0	2	0	0	17200	1433.33	21433.3	2433.33	20000	0	0
22	1	1	42	10	1	0	25	22	0	0	1	2	1	1	1	1	0	0	24	3	0	0	2	1	2	13	0	0	0	8	2	1	2	0	1	1	0	3	1	20	1	0	25600	2133.33	2133.33	-12966.7			0
23	1	1	35	12	1	1	18	11	0	1	1	0	0	1	2	0	0	0	25	1	0	0	1	0	2	10	0	0	0	6	1	1	6	0	1	1	0	1	1	8	1	0	24600	2050	2050	-5450
24	1	1	55	8	1	1	25	6	1	0	10	1	0	1	1	0	0	1	7	4	0	4	7	1	2,3	7	0	3	1	7	0	1	1	0	1	0	3	0	1	9	1	0	190800	15900	15900	-8100			0
25	1	1	25	8	0	1	8	3	0	0	2	2	0	1	2	1	0	0	2	3	0	1	4	0	3	2	0	4	0	3	3	1	2	0	1	0	0	1,3	0	9	0	0	360000	30000	30000	14500
26	1	1	37	12	1	1	20	13	1	0	1	0	1	1	1	1	0	0	25	8	0	2	10	0	2,33	17	0	3	0	10	2	1	3	0	1	1	1	0	1	21	3	15000	333800	27816.7	42816.7	24816.7	0	0	0
27	1	1	36	12	1	1	20	8	0	0	1	1	0	1	1	0	0	0	23.5	6	0	0	6	0	2,3,6	9.5	0	2	1	8	0	1	3	0	1	0	1	0	0	0	0	0	178900	14908.3	14908.3	-2091.67
28	1	1	40	12	1	1	15	11	0	0	0	1	0	1	1	1	0	0	23	3	0	4	7	0	2,3	14	0	3	0	7	1	1	3	0	1	1	0	3	1	8	1	0	244900	20408.3	20408.3	2108.33
29	1	1	30	10	1	1	4	6	1	0	0	0	1	1	1	0	0	0	4.5	1	0	1	2	0	2	3	0	0	0	7	0	0	6	1	1	0	0	1	1	9	3	10000	81400	6783.33	16783.3	2283.33
30	1	1	37	8	1	1	18	8	0	0	2	2	1	1	1	1	0	0	6	2	0	6	9	1	2,3	3	0	4	1	7	4	1	3	0	1	0	1,2	0	1	5	3	20000	433600	36133.3	56133.3	9133.33
31	1	1	45	12	1	1	30	11	0	1	7	1	0	1	1	0	0	0	25	14	0	0	14	0	2,6	8	0	0	1	6	2	1	2	0	1	1	1,7	0	1	13	3	10000	258700	21558.3	90558.3	39858.3	18000	25000	16000
32	1	1	36	16	1	1	20	13	0	0	2	0	0	1	1	1	0	0	22	3	0	0	3	0	2	6	0	0	0	8	1	1	2	0	1	1	0	3	1	12	1	0	23400	1950	41950	14250	20000	20000
33	1	1	39	12	1	1	8	7	0	0	5	0	1	1	1	1	0	0	20.5	0	0	0	15	0	2,3	5	0	4	1	9	0	0	1	1	1	1	1,5	0	1	9	1	0	502000	41833.3	41833.3	24183.3
34	1	1	80	0	1	1	40	7	0	0	3	0	0	1	1	1	0	0	7	7	0	0	7	0	2,6	7	0	0	7	8	6	1	2	0	1	0	0	3	1	8	3	12000	240100	20008.3	32008.3	11408.3
35	0	1	44	0	1	1	23	5	1	0	2	0	0	1	1	1	0	0	3	0	0	2	2	0	2,6	2	0	0	2	8	4	1	2	0	1	0	0	1,3	1	9	3	2000	90400	7533.33	9533.33	-10766.7
36	1	1	32	0	1	1	8	9	0	1	2	0	0	1	1	0	0	0	8	4	0	15	19	0	2,3	5	0	2	0	8	4	1	2	0	1	0	1	0	1	2	1	0	401350	33445.8	69445.8	51045.8	18000	18000
37	1	1	65	10	1	1	30	3	0	0	0	0	0	1	1	1	0	0	22	2.5	0	21	23.5	0	2,3	0	0	14	0	10	0	0	2	0	1	0	0	3	0	14	0	0	3036000	253000	293000	271600	40000
38	0	1	28	8	1	1	7	3	1	1	3	0	1	0	1	1	0	0	20.5	3	0	3	3	0	2	7	0	0	0.5	8	0	1	2	0	1	1	0	1,3	1	2	1	0	52150	4345.83	34345.8	18845.8	12000	18000
39	1	1	40	10	1	1	16	6	0	1	3	0	0	0	1	1	0	0	22	4	0	0	4	0	2,6	3	0	0	4	7	0	1	2	0	1	1	0	3	1	23	1	0	1436000	119667	119667	103867
40	1	1	40	8	1	1	18	8	0	0	2	0	0	1	1	0	0	0	7	3	0	20	23	0	2,3,6	7	0	8	14	6	4	1	2	0	1	1	1,7	0	1	4	1	0	989800	82483.3	82483.3	63083.3
41	1	1	70	0	1	1	30	4	0	0	2	0	0	0	1	0	0	0	3	2.5	0	2	4.5	0	2,3	3	0	1	0.5	7	0	1	2	0	1	0	0	3	1	10	3	8000	86400	7200	30200	17700	15000
42	1	1	30	10	1	1	4	6	1	1	1	1	0	1	1	0	0	0	4.5	1	0	0	1	0	1,6	3	0	0	1	7	0	0	6	0	1	0	0	0	1	9	1	0	42900	3575	13575	3575	10000
43	1	1	37	8	1	1	18	8	0	1	3	0	0	0	1	1	0	0	6	6	0	0	6	0	2,3	3	0	3	0	7	4	1	1	1	1	0	0	3	0	5	1	0	316500	26375	26375	4475
44	0	1	45	8	1	1	25	4	0	1	5	0	0	1	1	0	0	0	23	6	0	0	6	0	1,2,6	8	0	2	4	6	2	1	2	0	1	1	1	1,5	1	12	1	0	317200	26433.3	106433	48933.3	30000	50000
45	1	1	42	10	1	1	11	6	0	0	2	0	0	1	1	1	0	0	20	25	0	0	25	0	2,3,6	10	4	9	8	4	0	0	2	0	1	0	1,3,5	0	1	1	3	10000	2080400	173367	201367	181417	10000	8000
46	1	1	38	10	1	1	15	8	0	0	3	0	0	1	1	1	0	0	8	1	0	0	1	0	1,6	8	0	0	1	4	0	1	6	0	1	0	0	3	1	2	1	0	66000	5500	23500	10150	18000
47	1	1	35	12	1	1	10	5	0	0	5	0	0	1	1	1	0	0	3	9	0	9	12	1	2,3,6	3	0	6	6	9	0	1	2	0	1	1	1,6	0	1	33	1	0	1852800	154400	186400	166900	32000
48	1	1	44	10	1	1	30	12	0	1	1	0	0	1	1	1	0	0	20	4	0	0	4	0	2,3,6	10	0	2	2	4	0	1	2	0	1	0	0	3	1	4	1		473000	39416.7	39416.7	26116.7
49	1		35	8	1	1	17	8	1	1	4	0	0	1	1	1	0	0	9	1,5	0	8	9.5	0	2,6	9	0	0	2	4	2	1	3	0	1	0	0	3	1	6	1	0	59150	4929.17	39929.2	9729.17		35000
50	1	1	36	0	1	1	15	11	0	0	3	0	0	1	3	1	0	0	6	0.5	0	0	0.5	0	2	6	0	0	0	4	1	1	6		1	1	0	1	1	8	1	0	8800	733.333	12733.3	3833.33		12000
51	1	1	30	10	1	1	4	6	1	0	3	0	0	1	1	1	0	0	4	10.5	0	0	10	0	1,2,3	4	5	2	0	4	0	0	2	0	1	0	1,3	0	1	9	1	0	330000	27500	27500	15300
52	1	1	37	8	0	1	18	8	0	0	2	0	0	1	1	0	0	0	20	7	0	0	7	0	2,6	10	0	0	7	4	4	1	1	0	1	0	0	3	1	5	1	10000	243250	20270.8	30270.8	16470.8
53	1	1	45	12	1	1	30	11	0	1	3	0	0	1	3	1	0	0	5	2	0	0	2	0	2,6	5	0	0	2	4	2	1	2	0	1	1	0	1,3	0	13	0	0	74100	6175	32175	14875	0	16000	10000
54	1	1	36	16	1	1	20	13	0	0	1	0	0	1	1	0	0	0	24	2	0	0	2	0	2,6	8	0	0	2	10	1	1	2	0	1	1	0	3	1	12	1	0	57600	4800	12800	1500		8000
55	1	1	35	10	1	1	8	3	1	1	1	0	0	1	2	1	0	0	8	2	0	0	2	0	2	8	0	0	0	4	0	1	6	0	1	0	0	1,3	1	0	1	0	87400	7283.33	7283.33	-3416.67
56	1	1	33	10	1	1	8	7	0	1	3	1	0	1	1	1	0	0	20	2	0	1	1	0	2,6	10	0		2	4	0	0	2	0	1	0	0	3	1	0	1	0	197200	16433.3	16433.3	5333.33
57	1	1	50	10	1	1	15	9	0	1	4	0	0	1	1	1	0	0	20	2	0	0	2	0	2	10	0	0	0	6	0	1	6	0	1	0	0	1,3	1	2	3	13000	0	0	23000	-900			10000
58	0	1	55	8	0	1	30	9	1	1	0	0	0	1	1	0	0	0	20	8	0	0	0	0	1,2,3,6	10	5	2	1	6	4	0	2	0	1	0	0	3	1	1	1	0	678750	56562.5	56562.5	22562.5	0	0	0
59	1	1	55	10	1	1	30	6	0	0	0	0	0	1	1	1	0	0	20	12	12	0	0	0	0	10	0	0	0	6	3	1	0	0	0	0	0	0	1	11	1	0	0	0	25000	10700	25000
60	1	1	29	10	1	6	5	7	0	0	0	0	0	1	1	1	0	0	8	10.5		0	10.5	0	1,2,3	8	7	2	0.5	6	0	0	2	0	1	0	1,3	0	1	0	1	0	754000	62833.3	62833.3	54633.3
61	1	1	30	8	1	1	13	6	1	0	5	0	0	1	1	0	0	0	8	3	0	0	3	0	2,6	8	0	0	3	6	4	0	3	0	1	0	0	3	1	3	3	10000	87750	7312.5	17312.5	-5187.5
62	1	1	38	12	1	1	20	7	1	0	2	0	1	1	2	1	0	0	24	2	0	35	37	0	2,3,6	7	0	18	16	6	0	1	3	0	1	0	1	3	1	8	3	14000	2384800	198733	212733	179233
63	1	1	55	8	1	1	25	8	0	0	2	0	0	1	3	0	0	0	5	7	0	0	0	0	2,6	5	0	0	7	6	0	1	3	0	1	0	1,3	0	1	40	3	8000	630000	52500	60500	32000
64	1	1	40	8	1	1	18	8	0	1	0	0	0	1	2	1	0	0	6	1	0	0	1	0	2,6	6	0	0	0	6	4	1	6	0	1	1	0	1	1	4	3	5000	19800	1650	18650	5150		12000
65	1	1	48	10	1	1	30	4	0	0	1	0	0	1	3	1	0	0	5	3	0	0	3	0	2,6	5	0	0	0	6	0	1	2	0	1	0	0	3	1	10	3	10000	36750	3062.5	25062.5	8062.5		12000
66	1	1	40	12	1	1	12	6	0	0	2	0	0	0	1	1	0	0	3	2.5	0	2	4.5	0	2,3	3	0	1	0.5	6	3	1	2	0	1	1	0	3	1	14	3	8000	86400	7200	30200	17700	15000
67	1	1	39	1	1	1	11	6	0	0	2	1	0	1	1	0	0	0	5	1	0	0	1	0	1,6	5	0	0	1	6	0	0	6	0	1	0	0	0	1	1	1	0	42900	3575	21575	11575	18000
68	1	1	55	8	1	1	25	6	1	1	3	0	0	0	1	1	0	0	8	6	0	0	6	0	2,3	8	0	3	0	6	0	1	1	1	1	0	0	3	0	9	1	0	316500	26375	26375	4475
69	0	1	25	8	1	1	8	3	1	1	5	0	0	1	1	0	0	0	8	6	0	0	6	0	1,2,6	8	0	2	4	6	3	1	2	0	1	0	1	1,5	1	9	1	0	317200	26433.3	106433	73933.3	30000	50000
70	1	1	37	10	1	1	20	13	1	0	1	0	0	1	1	0	0	0	20	25	0	0	23	2	2,3,6	10	3	8	8	6	2	1	2	0	1	1	1,3,5	0	1	8	3	10000	1918400	159867	187867	167917	10000	8000
71	1	1	36	12	1	1	20	8	0	0	3	0	0	1	1	0	0	0	19	3	1	0	2	0	2	10	0	0	0	10	0	1	2	0	1	0	0	3	1	12	1	0	168500	14041.7	14041.7	2041.67
72	1	1	35	8	1	1	17	8	1	0	4	0	0	1	1	1	0	0	5	2	2	0	2	0	2	5	0	0	0	6	2	1	3	0	1	0	0	3	1	6	1	0	242000	20166.7	20166.7	4366.67
73	1	1	36	0	1	1	15	11	0	0	6	0	0	1	1	1	0	0	3	6	0	0	4	2	2	3	0	0	0	6	1	1	2	1	1	1	0	3	1	8	1	0	99200	8266.67	8266.67	-9733.33
74	1	1	30	10	1	1	4	6	1	0	3	0	0	1	1	1	0	0	2	0	0	0	12	0	2,3	2	0	0	0	6	0	0	3	0	1	0	1	0	1	9	3	30000	73350	6112.5	36112.5	-17887.5
75	1	1	36	0	1	1	15	11	0	0	0	0	1	1	1	0	0	0	8	5	0	2	7	0	2	8	0	0	0	6	1	1	2	0	1	1	0	3	1	8	3	8000	189500	15791.7	80791.7	30791.7		25000	32000
76	1	1	30	10	1	1	4	6	1	1	3	0	0	0	1	1	0	0	5	4	0	0	4	0	2,6	5	0	0	0	6	0	0	2	0	1	0	0	3	1	9	1	0	182500	15208.3	15208.3	-591.667
77	1	1	37	8	1	1	18	8	0	0	2	0	0	1	1	0	0	0	6	3	0	20	23	0	2,3,6	3	0	0	0	7	4	1	2	0	1	0	1,7	0	1	5	1	0	808200	67350	67350	47950
78	1	1	45	10	1	1	20	5	0	0	2	0	0	0	1	1	0	0	22	2.5	0	2	4.5	0	2,3	7	0	0	0	8	0	1	2	0	1	1	0	3	1	23	3	8000	23200	1933.33	24933.3	12433.3	15000
79	1	1	40	8	1	1	18	8	0	1	1	1	0	1	1	0	0	0	7	1	0	0	1	0	1,6	7	0	0	0	8	4	1	2	0	1	1	0	0	1	4	1	0	90600	7550	19550	9550	12000
80	1	1	70	0	1	1	30	4	0	1	3	0	0	0	1	0	0	0	3	6	0	0	6	0	2,3	3	0	0	0	8	0	1	1	1	1	0	0	3	0	10	1	0	160000	13333.3	13333.3	-8566.67
81	0	1	30	10	1	1	4	6	1	1	5	0	0	1	1	1	0	0	4.5	6	0	0	6	0	1,2,6	3	0	0	0	7	0	0	2	0	1	0	1	1,5	1	9	1	0	201700	16808.3	96808.3	64308.3	30000	50000
82	1	1	37	8	1	1	18	8	0	1	5	0	0	1	1	0	0	0	6	25	0	0	25	0	2,3,6	3	0	0	0	6	4	1	2	0	1	0	1,3,5	0	1	5	3	10000	488000	40666.7	68666.7	48716.7	10000	8000
83	1	1	45	12	1	1	30	6	0	0	3	0	0	1	1	1	0	0	25	1	0	0	1	0	1,6	8	0	0	0	8	3	1	2	0	1	1	0	3	1	8	1	0	186000	15500	27500	14150		12000
84	1	1	39	1	1	1	11	6	0	0	5	0	0	1	1	0	0	0	4	9	0	9	12	1	2,3,6	2	0	0	0	3	0	0	2	0	1	0	1,6	0	1	1	1	0	646400	53866.7	85866.7	66366.7	32000
85	1	1	37	8	1	0	18	8	0	0	1	0	1	1	2	1	0	0	6	2	0	2	3	1	2	3	0	0	0	6	4	1	2	0	1	0	0	3	0	5	0	0	92400	7700	7700	-11300
86	1	1	45	10	1	0	30	9	0	0	5	0	1	1	1	1	0	0	25	2	0	0	1	1	2	10	0	0	0	10	2	1	6	0	1	1	0	1	0	12	0	0	220000	18333.3	28333.3	9333.33	10000
87	1	1	40	8	1	0	18	8	0	0	1	2	1	1	1	0	0	0	7	3	0	0	2	1	2	7	0	0	0	8	4	1	2	0	1	1	0	3	1	4	1	0	128000	10666.7	32666.7	17566.7		12000	10000
88	1	1	70	0	1	1	30	4	0	1	2	1	0	1	2	1	0	0	3	1	0	0	1	0	2	3	0	0	0	8	0	1	6	0	1	0	0	1	1	10	1	0	246000	20500	20500	13000			0
89	1	1	30	10	1	1	4	6	1	0	10	1	0	1	1	1	0	1	4.5	4	0	4	7	1	2,3	3	0	0	0	7	0	0	1	0	1	0	3	0	1	9	1	0	146000	12166.7	20166.7	-3833.33		8000
90	1	1	32	11	0	1	8	9	0	0	2	2	0	1	2	0	0	0	8	3	0	1	4	0	3	5	0	0	0	8	4	1	2	0	1	0	0	1,3	0	2	0	0	0	0	0	-15500			0
91	1	1	65	10	1	1	30	3	0	1	2	0	0	1	1	1	1	0	22	1.5	0	0	1.5	0	2,6	0	0	0	0	6	0	0	2	0	1	0	0	1	1	1	2	10000	255700	21308.3	31308.3	10808.3			0
92	1	1	28	8	1	1	7	3	1	0	5	0	0	1	1	1	0	0	20.5	3	0	0	3	0	2,6	7	0	0	0	8	0	1	3	0	1	1	0	3	1	2	3	10000	194750	16229.2	26229.2	3729.17			0
93	1	1	50	10	1	1	20	7	0	0	1	0	1	1	2	0	0	0	21	4.5	0	33	33	0	2,3,6	4	0	0	0	7	0	1	3	0	1	0	0	3	1	40	3	16000	514000	42833.3	58833.3	30133.3			0
94	1	1	75	0	1	1	40	8	0	0	2	0	0	1	3	0	0	0	6	7	0	0	0	0	2,6	6	0	0	0	8	4	1	3	0	1	1	1,3	0	1	4	3	8000	582000	48500	56500	28000
95	1	1	35	10	1	1	15	4	1	1	0	0	0	1	2	1	0	0	3.5	1	0	0	1	0	2,6	3	0	0	0	6	0	0	2	0	1	0	0	1	1	2	3	5000	99000	8250	13250	-250			0
96	1	1	64	10	1	1	30	8	0	0	1	0	0	1	3	1	0	0	23	3	0	0	3	0	2,6	3.5	0	0	0	7	0	1	2	0	1	0	0	3	1	16	3	10000	61250	5104.17	15104.2	-1895.83			0
97	1	1	40	8	1	1	18	8	0	0	1	0	1	1	1	1	0	0	7	13	0	0	13	0	2,3,6	7	0	0	0	8	4	1	3	0	1	1	1,3,5	0	1	4	3	12000	375600	31300	43300	21300			0
98	1	1	29	10	1	1	30	4	0	0	3	0	0	1	1	1	0	0	3	3	1	0	2	0	2	3	0	0	0	7	0	1	2	0	1	0	0	3	1	10	1	0	50550	4212.5	4212.5	-7787.5
99	1	1	40	12	1	1	12	6	0	0	4	0	0	1	1	0	0	0	23	2	2	0	2	0	2	6	0	0	0	6	3	1	2	0	1	1	0	3	1	14	1	0	121000	10083.3	10083.3	-5716.67			0
100	1	1	39	1	1	1	11	6	0	0	5	0	1	1	1	1	0	0	4	0	0	0	15	0	2,3	2	0	0	0	3	0	0	1	1	1	0	1,5	0	1	1	1	0	59400	4950	4950	-12700			0
101	1	1	38	10	1	1	15	8	0	0	3	0	0	1	1	1	0	0	6	7	0	0	7	0	2,6	4	0	0	0	6	0	1	2	0	1	0	0	3	1	2	3	12000	254300	21191.7	33191.7	12591.7			0
102	0	1	35	12	1	1	10	5	0	0	2	0	0	1	1	1	0	0	24	0	0	2	2	0	2,6	7	0	0	0	10	0	1	2	0	1	1	0	1,3	1	19	3	2000	177400	14783.3	16783.3	-3516.67
103	1	1	73	0	1	1	30	12	0	1	2	0	0	1	1	0	0	0	7	4	0	15	19	0	2,3	7	0	0	0	6	0	1	2	0	1	0	1	0	1	4	1	0	145500	12125	48125	29725	18000	18000	0
104	1	1	40	10	1	1	15	6	0	0	0	0	0	1	1	0	0	0	25	2.5	0	21	23.5	0	2,3	20	0	0	0	8	0	1	2	0	1	1	0	3	0	39	0	0	440000	36666.7	76666.7	55266.7	40000
105	0	1	36	16	1	1	10	3	1	1	3	0	1	0	1	1	0	0	20	3	0	3	3	0	2	3	0	0	0	10	0	1	2	0	1	0	0	1,3	1	20	1	0	62580	5215	13215	-2285		8000	0
106	1	1	48	0	1	1	20	11	0	1	3	0	0	0	1	1	0	0	4	4	0	0	4	0	2,6	4	0	0	0	6	0	1	2	0	1	0	0	3	1	2	1	0	88900	7408.33	7408.33	-8391.67			0
107	1	1	35	10	1	1	8	3	1	0	2	0	0	1	1	1	0	0	4	3	0	20	23	0	2,3,6	3	0	0	0	8	0	1	2	0	1	0	1,7	0	1	0	1	0	740100	61675	61675	42275
108	1	1	70	0	1	1	30	4	0	0	2	0	0	0	1	0	0	0	3	2.5	0	2	4.5	0	2,3	3	0	0	0	8	0	1	2	0	1	0	0	3	1	10	3	8000	11600	966.667	23966.7	11466.7	15000		0
109	1	1	30	10	1	1	4	6	1	0	2	0	0	1	1	1	0	0	4.5	3	0	20	23	0	2,3,6	3	0	0	0	7	0	0	2	0	1	0	1,7	0	1	9	1	0	853600	71133.3	71133.3	51733.3			0
110	1	1	37	8	1	1	18	8	0	0	2	0	0	0	1	0	0	0	6	2.5	0	2	4.5	0	2,3	3	0	0	0	6	4	1	2	0	1	0	0	3	1	5	3	8000	29000	2416.67	25416.7	12916.7	15000
111	1	1	45	12	1	1	30	6	0	0	1	1	0	1	1	1	0	0	25	1	0	0	1	0	1,6	8	0	0	1	8	3	1	6	0	1	1	0	0	1	8	1	0	42900	3575	3575	-6425			0
112	1	1	39	1	1	1	11	6	0	1	3	0	0	0	1	0	0	0	4	6	0	0	6	0	2,3	2	0	3	0	3	0	0	1	1	1	0	0	3	0	1	1	0	316500	26375	26375	4475
113	0	1	37	8	1	1	18	8	0	1	5	0	0	1	1	1	0	0	6	6	0	0	6	0	1,2,6	3	0	2	4	6	4	1	2	0	1	0	1	1,5	1	5	1	0	317200	26433.3	106433	73933.3	30000	50000
114	1	1	45	10	1	1	30	9	0	0	1	0	0	1	1	1	0	0	25	25	0	0	25	0	2,3,6	10	3	9	8	10	2	1	2	0	1	1	1,3,5	0	1	12	3	16000	2035600	169633	203633	183683	10000	8000	0
115	1	1	40	8	1	1	18	8	0	0	3	0	0	1	1	0	0	0	7	1	0	0	1	0	1,6	7	0	0	1	8	4	1	6	0	1	1	0	3	1	4	1	0	66000	5500	5500	-7850
116	1	1	70	0	1	1	30	4	0	0	2	0	0	1	3	1	0	0	3	7	0	0	0	0	2,6	3	0	0	7	8	0	1	3	0	1	0	1,3	0	1	10	3	8000	630000	52500	60500	32000			0
117	1	1	30	10	1	1	4	6	1	1	0	0	0	1	2	1	0	0	4.5	1	0	0	1	0	2,6	3	0	0	0	7	0	0	2	0	1	0	0	1	1	9	3	5000	19800	1650	6650	-6850			0
118	1	1	32	11	1	1	8	9	0	0	1	0	0	1	3	0	0	0	8	3	0	0	3	0	2,6	5	0	0	0	8	4	1	2	0	1	0	0	3	1	2	3	10000	36750	3062.5	13062.5	-3937.5			0
119	1	1	65	10	1	1	30	3	0	0	2	0	0	0	1	1	0	0	22	2.5	0	2	4.5	0	2,3	0	0	1	0.5	6	0	0	2	0	1	0	0	3	1	1	3	8000	86400	7200	30200	17700	15000		0
120	1	1	28	8	1	1	7	3	1	1	1	1	0	1	1	1	0	0	20.5	1	0	0	1	0	1,6	7	0	0	1	8	0	1	6	0	1	1	0	0	1	2	1	0	42900	3575	3575	-6425
121	1	1	50	10	1	1	20	7	0	1	3	0	0	0	1	0	0	0	21	6	0	0	6	0	2,3	4	0	3	0	7	0	1	1	1	1	0	0	3	0	40	1	0	316500	26375	26375	4475			0
122	0	1	75	0	1	1	40	8	0	1	5	0	0	1	1	0	0	0	6	6	0	0	6	0	1,2,6	6	0	2	4	8	4	1	2	0	1	1	1	1,5	1	4	1	0	317200	26433.3	106433	73933.3	30000	50000	0
123	1	1	35	10	1	1	15	4	1	1	2	0	0	1	1	1	0	0	3.5	25	0	0	25	0	2,3,6	3	4	9	8	6	0	0	2	0	1	0	1,3,5	0	1	2	3	9000	2080400	173367	200367	180417	10000	8000	0
124	1	1	45	8	1	1	25	4	0	0	3	0	0	1	1	0	0	0	23	3	1	0	2	0	2	8	0	0	0	6	2	1	2	0	1	1	0	3	1	12	1	0	33700	2808.33	2808.33	-9191.67
125	1	1	42	10	1	1	11	6	0	0	4	0	0	1	1	1	0	0	20	2	2	0	2	0	2	10	0	0	0	4	0	0	3	0	1	0	0	3	1	1	1	0	48400	4033.33	4033.33	-11766.7			0
126	1	1	38	10	1	1	15	8	0	1	1	1	0	1	1	1	0	0	8	1	0	0	1	0	1,6	8	0	0	1	4	0	1	2	0	1	0	0	0	1	2	1	0	42900	3575	3575	-6425			0
127	1	1	35	12	1	1	10	5	0	1	3	0	0	0	1	1	0	0	3	6	0	0	6	0	2,3	3	0	3	0	9	0	1	1	1	1	1	0	3	0	33	1	0	316500	26375	26375	4475			0
128	0	1	44	10	1	1	30	12	0	1	5	0	0	1	1	1	0	0	20	6	0	0	6	0	1,2,6	10	0	2	4	4	0	1	2	0	1	0	1	1,5	1	4	1	0	317200	26433.3	106433	73933.3	30000	50000
129	1	1	35	8	1	1	17	8	1	1	3	0	0	1	1	1	0	0	9	26	0	0	25	0	2,3,6	9	3	9	8	4	2	1	2	0	1	0	1,3,5	0	1	6	3	12000	2170000	180833	210833	190883	10000	8000	0
130	1	1	36	0	1	1	15	11	0	0	3	0	0	1	1	1	0	0	6	1	0	0	1	0	1,6	6	0	0	1	4	1	1	2	0	1	1	0	3	1	8	1	0	66000	5500	5500	-7850
131	1	1	30	10	1	1	4	6	1	0	2	0	0	1	3	1	0	0	4	7	0	0	0	0	2,6	4	0	0	7	4	0	0	3	0	1	0	1,3	0	1	9	3	8000	630000	52500	60500	32000			0
132	1	1	37	8	1	1	18	8	0	1	0	0	0	1	2	0	0	0	20	1	0	0	1	0	2,6	10	0	0	0	4	4	1	6	0	1	0	0	1	1	5	3	5000	19800	1650	6650	-6850			0
133	1	1	45	12	1	1	30	11	0	0	1	0	0	1	3	1	0	0	5	3	0	0	3	0	2,6	5	0	0	0	4	2	1	2	0	1	1	0	3	1	13	3	10000	36750	3062.5	13062.5	-3937.5
134	1	1	36	16	1	1	20	13	0	0	2	0	0	0	1	0	0	0	21	2.5	0	2	4.5	0	2,3	8	0	1	0.5	10	1	1	2	0	1	1	0	3	1	12	3	8000	86400	7200	30200	17700	15000		0
135	0	1	35	10	0	1	8	3	1	1	0	0	0	1	1	1	0	0	8	8	0	0	0	0	1,2,3,6	8	5	2	1	4	0	1	2	0	1	0	0	3	1	0	1	0	678750	56562.5	56562.5	47062.5	0	0	0
136	1	1	33	10	1	1	8	7	0	0	0	0	0	1	1	1	0	0	20	12	12	0	0	0	0	10	0	0	0	4	0	0	0	0	0	0	0	0	1	0	1	0	0	0	0	-14300
137	1	1	50	10	1	6	15	9	0	0	0	0	0	1	1	1	0	0	20	10.5		0	10.5	0	1,2,3	10	7	2	0.5	6	0	1	2	0	1	0	1,3	0	1	2	1	0	509000	42416.7	42416.7	34216.7			0
138	1	1	55	8	1	1	30	9	1	0	5	0	0	1	1	0	0	0	20	3	0	0	3	0	2,6	10	0	0	3	6	4	0	3	0	1	0	0	3	1	1	3	10000	87750	7312.5	17312.5	-5187.5
139	1	1	55	10	1	1	30	6	0	0	0	0	1	1	2	1	0	0	20	4	0	32	32	0	2,3,6	10	0	15	16	6	3	1	3	0	1	0	0	3	1	11	3	16000	2239500	186625	202625	174625
140	1	1	29	10	1	1	5	7	0	1	0	0	0	1	1	1	0	0	8	6	0	0	6	0	2,6	8	0	0	6	6	0	0	3	0	1	0	1,3	0	0	0	0	0	334200	27850	27850	4350	0	0	0
141	1	1	30	8	1	1	13	6	1	1	2	0	0	1	1	0	0	0	8	1	0	0	1	0	2,6	8	0	0	1	6	4	0	6	0	1	0	0	3	1	3	2	8000	37600	3133.33	23133.3	7133.33	0	12000
142	1	1	38	12	1	1	20	7	1	0	2	0	0	1	1	1	0	0	24	1.5	0	2	3.5	0	2,6	7	0	0	3.5	6	0	1	3	0	1	0	0	3	1	8	1	0	154700	12891.7	12891.7	-2108.33	0	0	0
143	1	1	55	8	1	1	25	8	0	1	2	0	0	1	1	0	1	0	5	1.5	0	0	1.5	0	2,6	5	0	0	1.5	6	0	1	6	0	1	0	0	1	1	40	2	10000	55650	4637.5	24637.5	4137.5	0	10000	0
144	1	1	40	8	1	1	18	8	0	0	5	0	0	1	1	1	0	0	6	3	0	0	3	0	2,6	6	0	0	3	6	4	1	3	0	1	1	0	3	1	4	3	10000	87750	7312.5	39312.5	16812.5	10000	12000	0
145	1	1	48	10	1	1	30	4	0	0	0	3	1	1	2	1	0	0	5	2.5	0	35	37.5	0	2,3,6	5	0	18	16	6	0	1	3	0	1	0	0	3	1	10	3	16000	2550500	212542	228542	200542	0	0	0
146	1	1	40	12	1	1	12	6	0	0	2	0	0	1	3	1	0	0	3	7	0	0	0	0	2,6	3	0	0	7	6	3	1	3	0	1	1	1,3	0	1	14	3	8000	630000	52500	60500	32000	0	0
147	1	1	39	1	1	1	11	6	0	1	0	0	0	1	2	0	0	0	5	1	0	0	1	0	2,6	5	0	0	0	6	0	0	6	0	1	0	0	1	1	1	3	5000	19800	1650	21650	8150	15000	0	0
148	1	1	55	8	1	1	25	6	1	0	1	0	0	1	3	1	0	0	8	3	0	0	3	0	2,6	8	0	0	0	6	0	1	2	0	1	0	0	3	1	9	3	10000	36750	3062.5	13062.5	-3937.5	0	0	0
149	1	1	25	8	1	1	8	3	1	0	1	0	1	1	1	0	0	0	8	13	0	0	13	0	2,3,6	8	0	4	9	6	3	1	3	0	1	0	1,3,5	0	1	9	3	12000	916100	76341.7	88341.7	66341.7	0	0	0
150	1	1	37	10	1	1	20	13	1	0	3	0	0	1	1	0	0	0	20	3	1	0	2	0	2	10	0	0	0	6	2	1	2	0	1	1	0	3	1	8	1	0	33700	2808.33	17808.3	5808.33	15000	0
151	1	1	36	12	1	1	20	8	0	0	4	0	0	1	1	0	0	0	23	2	2	0	2	0	2	10	0	0	0	10	0	1	3	0	1	0	0	3	1	12	1	0	48400	4033.33	16033.3	233.333	12000	0	0
152	1	1	35	8	1	1	17	8	1	0	6	0	0	1	1	1	0	0	5	6	0	0	4	2	2	5	0	0	0	6	2	1	2	1	1	0	0	3	1	6	1	0	49600	4133.33	4133.33	-13866.7	0	0	0
153	1	1	36	0	1	1	15	11	0	0	3	0	0	1	1	1	0	0	3	0	0	0	12	0	2,3	3	0	5	0	6	1	1	4	0	1	1	1	0	1	8	3	30000	798650	66554.2	96554.2	42554.2	0	0	0
154	1	1	30	10	1	1	4	6	1	0	0	0	1	1	1	1	0	0	2	5	0	2	7	0	2	2	0	0	0	6	0	0	2	0	1	0	0	3	1	9	3	8000	132650	11054.2	19054.2	-2145.83	0	0
155	1	1	36	0	1	1	15	11	0	0	4	0	1	1	1	0	0	0	8	20	0	30	30	0	2	8	0	10	0	6	1	1	2	0	1	1	1,2,3,5	0	1	8	3	40000	2119000	176583	216583	106583	0	0	0
156	1	1	30	10	1	0	4	6	1	0	1	0	0	1	1	1	0	0	5	5	2	0	3	0	2,3	5	0	0	0	6	0	0	2	1	0	0	0	3	1	9	1	0	41100	3425	19425	225	16000
157	1	1	37	8	1	0	18	8	0	0	7	0	0	1	1	0	0	0	6	4	0	0	4	0	4	3	0	0	0	7	4	1	2	0	1	0	0	3	1	5	1	0	101000	8416.67	28416.7	3316.67	0	20000	0
158	1	1	45	10	1	0	20	5	0	0	4	0	0	1	1	1	0	0	22	2	0	0	2	0	2	7	0	0	0	8	0	1	2	0	1	1	0	0	0	23	0	0	32700	2725	20725	4725	0	18000	0
159	1	1	37	8	1	0	18	8	0	0	1	0	1	1	2	0	0	0	6	2	0	2	3	1	2	3	0	0	0	7	4	1	2	0	1	0	0	3	0	5	0	0	34650	2887.5	14887.5	-4112.5	12000	0
160	1	1	45	10	1	0	20	5	0	0	5	0	1	1	1	1	0	0	22	2	0	0	1	1	2	7	0	0	0	8	0	1	6	0	1	1	0	1	0	23	0	0	17200	1433.33	21433.3	2433.33	20000	0	0
161	1	1	40	8	1	0	18	8	0	0	1	2	1	1	1	0	0	0	7	3	0	0	2	1	2	7	0	0	0	8	4	1	2	0	1	1	0	3	1	4	1	0	25600	2133.33	2133.33	-12966.7			0
162	1	1	70	0	1	1	30	4	0	0	0	1	0	1	1	0	0	0	3	3	0	4	7	0	2,3	3	0	3	0	8	0	1	3	0	1	0	0	3	1	10	1	0	244900	20408.3	20408.3	2108.33
163	1	1	30	10	1	1	4	6	1	0	0	0	1	1	1	1	0	0	4.5	1	0	1	2	0	2	3	0	0	0	7	0	0	6	1	1	0	0	1	1	9	3	10000	81400	6783.33	16783.3	2283.33
164	1	1	37	8	1	1	18	8	0	0	2	2	1	1	1	0	0	0	6	2	0	6	9	1	2,3	3	0	4	1	6	4	1	3	0	1	0	1,2	0	1	5	3	20000	433600	36133.3	56133.3	9133.33
165	1	1	45	12	1	1	30	6	0	1	7	1	0	1	1	1	0	0	25	14	0	0	14	0	2,6	8	0	0	1	8	3	1	2	0	1	1	1,7	0	1	8	3	10000	258700	21558.3	90558.3	39858.3	18000	25000	16000
166	1	1	39	1	1	1	11	6	0	0	2	0	0	1	1	0	0	0	4	3	0	0	3	0	2	2	0	0	0	3	0	0	2	0	1	0	0	3	1	1	1	0	23400	1950	41950	14250	20000	20000
167	1	1	37	8	1	1	18	8	0	0	5	0	1	1	1	1	0	0	6	0	0	0	15	0	2,3	3	0	4	1	6	4	1	1	1	1	0	1,5	0	1	5	1	0	502000	41833.3	41833.3	24183.3
168	1	1	45	10	1	1	30	9	0	0	3	0	0	1	1	1	0	0	25	7	0	0	7	0	2,6	10	0	0	7	10	2	1	2	0	1	1	0	3	1	12	3	12000	240100	20008.3	32008.3	11408.3
169	0	1	40	8	1	1	18	8	0	0	2	0	0	1	1	0	0	0	7	0	0	2	2	0	2,6	7	0	0	2	8	4	1	2	0	1	1	0	1,3	1	4	3	2000	90400	7533.33	9533.33	-10766.7
170	1	1	70	0	1	1	30	4	0	1	2	0	0	1	1	1	0	0	3	4	0	15	19	0	2,3	3	0	2	0	8	0	1	2	0	1	0	1	0	1	10	1	0	401350	33445.8	69445.8	51045.8	18000	18000
171	1	1	30	10	1	1	4	6	1	0	0	0	0	1	1	1	0	0	4.5	2.5	0	21	23.5	0	2,3	3	0	14	0	7	0	0	2	0	1	0	0	3	0	9	0	0	3036000	253000	293000	271600	40000
172	0	1	32	11	1	1	8	9	0	1	3	0	1	0	1	0	0	0	8	3	0	3	3	0	2	5	0	0	0.5	8	4	1	2	0	1	0	0	1,3	1	2	1	0	52150	4345.83	34345.8	18845.8	12000	18000
173	1	1	65	10	1	1	30	3	0	1	3	0	0	0	1	1	0	0	22	4	0	0	4	0	2,6	0	0	0	4	6	0	0	2	0	1	0	0	3	1	1	1	0	1436000	119667	119667	103867
174	1	1	28	8	1	1	7	3	1	0	2	0	0	1	1	1	0	0	20.5	3	0	20	23	0	2,3,6	7	0	8	14	8	0	1	2	0	1	1	1,7	0	1	2	1	0	989800	82483.3	82483.3	63083.3
175	1	1	75	0	1	1	40	8	0	0	2	0	0	0	1	0	0	0	6	2.5	0	2	4.5	0	2,3	6	0	1	0.5	8	4	1	2	0	1	1	0	3	1	4	3	8000	86400	7200	30200	17700	15000
176	1	1	35	10	1	1	15	4	1	1	1	1	0	1	1	1	0	0	3.5	1	0	0	1	0	1,6	3	0	0	1	6	0	0	6	0	1	0	0	0	1	2	1	0	42900	3575	13575	3575	10000
177	1	1	64	10	1	1	30	8	0	1	3	0	0	0	1	1	0	0	21	6	0	0	6	0	2,3	3.5	0	3	0	7	0	1	1	1	1	0	0	3	0	16	1	0	316500	26375	26375	4475
178	0	1	40	8	1	1	18	8	0	1	5	0	0	1	1	1	0	0	7	6	0	0	6	0	1,2,6	7	0	2	4	8	4	1	2	0	1	1	1	1,5	1	4	1	0	317200	26433.3	106433	48933.3	30000	50000
179	1	1	29	10	1	1	30	4	0	0	2	0	0	1	1	1	0	0	3	25	0	0	25	0	2,3,6	3	4	9	8	7	0	1	2	0	1	0	1,3,5	0	1	10	3	10000	2080400	173367	201367	181417	10000	8000
180	1	1	40	12	1	1	12	6	0	0	3	0	0	1	1	0	0	0	23	1	0	0	1	0	1,6	6	0	0	1	6	3	1	6	0	1	1	0	3	1	14	1	0	66000	5500	23500	10150	18000
181	1	1	39	1	1	1	11	6	0	0	5	0	0	1	1	1	0	0	4	9	0	9	12	1	2,3,6	2	0	6	6	3	0	0	2	0	1	0	1,6	0	1	1	1	0	1852800	154400	186400	166900	32000
182	1	1	38	10	1	1	15	8	0	1	1	0	0	1	1	1	0	0	6	4	0	0	4	0	2,3,6	4	0	2	2	6	0	1	2	0	1	0	0	3	1	2	1		473000	39416.7	39416.7	26116.7
183	1		35	12	1	1	10	5	0	1	4	0	0	1	1	1	0	0	22	1,5	0	8	9.5	0	2,6	7	0	0	2	10	0	1	3	0	1	1	0	3	1	19	1	0	59150	4929.17	39929.2	9729.17		35000
184	1	1	73	0	1	1	30	12	0	0	3	0	0	1	3	0	0	0	7	0.5	0	0	0.5	0	2	7	0	0	0	6	0	1	6		1	0	0	1	1	4	1	0	8800	733.333	12733.3	3833.33		12000
185	1	1	40	10	1	1	15	6	0	0	3	0	0	1	1	0	0	0	25	10.5	0	0	10	0	1,2,3	20	5	2	0	8	0	1	2	0	1	1	1,3	0	1	39	1	0	330000	27500	27500	15300
186	1	1	36	16	0	1	10	3	1	0	2	0	0	1	1	1	0	0	20	7	0	0	7	0	2,6	3	0	0	7	10	0	1	1	0	1	0	0	3	1	20	1	10000	243250	20270.8	30270.8	16470.8
187	1	1	48	0	1	1	20	11	0	1	3	0	0	1	3	1	0	0	4	2	0	0	2	0	2,6	4	0	0	2	6	0	1	2	0	1	0	0	1,3	0	2	0	0	74100	6175	32175	14875	0	16000	10000
188	1	1	35	10	1	1	8	3	1	0	1	0	0	1	1	1	0	0	4	2	0	0	2	0	2,6	3	0	0	2	8	0	1	2	0	1	0	0	3	1	0	1	0	57600	4800	12800	1500		8000
189	1	1	50	10	1	1	15	9	0	1	1	0	0	1	2	0	0	0	3	2	0	0	2	0	2	2	0	0	0	5	0	1	6	0	1	0	0	1,3	1	2	1	0	87400	7283.33	7283.33	-3416.67
190	1	1	55	10	1	1	20	10	1	1	3	1	0	1	1	1	0	0	2	2	0	1	1	0	2,6	1	0		2	8	4	0	2	0	1	0	0	3	1	1	1	0	197200	16433.3	16433.3	5333.33
191	1	1	55	12	1	1	30	6	0	1	4	0	0	1	1	1	0	0	8	2	0	0	2	0	2	3	0	0	0	7	3	1	6	0	1	0	0	1,3	1	11	3	13000	0	0	23000	-900			10000
192	0	1	29	10	0	1	5	7	0	1	0	0	0	1	1	1	0	0	4	8	0	0	0	0	1,2,3,6	0	5	2	1	6	0	0	2	0	1	0	0	3	1	0	1	0	678750	56562.5	56562.5	22562.5	0	0	0
193	1	1	40	12	1	1	12	7	0	0	0	0	0	1	1	0	0	0	20	12	12	0	0	0	0	7	0	0	0	8	0	1	0	0	0	1	0	0	1	13	1	0	0	0	25000	10700	25000
194	1	1	30	14	1	6	12	6	0	0	0	0	0	1	1	0	0	0	23	10.5		0	10.5	0	1,2,3	3	7	2	0.5	6	0	1	2	0	1	1	1,3	0	1	0	1	0	754000	62833.3	62833.3	54633.3
195	1	1	35	10	1	1	13	4	1	0	5	0	0	1	1	1	0	0	7	3	0	0	3	0	2,6	4	0	0	3	8	6	1	3	0	1	0	0	3	1	2	3	10000	87750	7312.5	17312.5	-5187.5
196	1	1	42	10	1	1	25	22	0	0	2	0	1	1	2	1	0	0	24	2	0	35	37	0	2,3,6	13	0	18	16	8	2	1	3	0	1	1	1	3	1	20	3	14000	2384800	198733	212733	179233
197	1	1	35	12	1	1	18	11	0	0	2	0	0	1	3	0	0	0	25	7	0	0	0	0	2,6	10	0	0	7	6	1	1	3	0	1	1	1,3	0	1	8	3	8000	630000	52500	60500	32000
198	1	1	55	8	1	1	25	6	1	0	6	0	0	1	1	0	0	0	7	6	0	0	4	2	2	7	0	0	0	7	0	1	2	1	1	0	0	3	1	9	1	0	49600	4133.33	4133.33	-13866.7	0	0	0
199	1	1	25	8	1	1	8	3	0	0	3	0	0	1	1	1	0	0	2	0	0	0	12	0	2,3	2	0	5	0	3	3	1	4	0	1	0	1	0	1	9	3	30000	798650	66554.2	96554.2	42554.2	0	0	0
200	1	1	37	12	1	1	20	13	1	0	0	0	1	1	1	1	0	0	24	5	0	2	7	0	2	17	0	0	0	10	2	1	2	0	1	1	0	3	1	21	3	8000	132650	11054.2	19054.2	-2145.83	0	0
201	1	1	36	12	1	1	20	8	0	0	4	0	1	1	1	0	0	0	23.5	20	0	30	30	0	2	9.5	0	10	0	8	0	1	2	0	1	0	1,2,3,5	0	1	0	3	40000	2119000	176583	216583	106583	0	0	0
202	1	1	40	12	1	0	15	11	0	0	1	0	0	1	1	1	0	0	23	5	2	0	3	0	2,3	14	0	0	0	7	1	1	2	1	0	1	0	3	1	8	1	0	41100	3425	19425	225	16000
203	1	1	30	10	1	0	4	6	1	0	7	0	0	1	1	0	0	0	4.5	4	0	0	4	0	4	3	0	0	0	7	0	0	2	0	1	0	0	3	1	9	1	0	101000	8416.67	28416.7	3316.67	0	20000	0
204	1	1	37	8	1	0	18	8	0	0	4	0	0	1	1	1	0	0	6	2	0	0	2	0	2	3	0	0	0	7	4	1	2	0	1	0	0	0	0	5	0	0	32700	2725	20725	4725	0	18000	0
205	1	1	45	12	1	0	30	11	0	0	1	0	1	1	2	0	0	0	25	2	0	2	3	1	2	8	0	0	0	6	2	1	2	0	1	1	0	3	0	13	0	0	34650	2887.5	14887.5	-4112.5	12000	0
206	1	1	36	16	1	0	20	13	0	0	5	0	1	1	1	1	0	0	22	2	0	0	1	1	2	6	0	0	0	8	1	1	6	0	1	1	0	1	0	12	0	0	17200	1433.33	21433.3	2433.33	20000	0	0
207	1	1	39	12	1	0	8	7	0	0	1	2	1	1	1	1	0	0	20.5	3	0	0	2	1	2	5	0	0	0	9	0	0	2	0	1	1	0	3	1	9	1	0	25600	2133.33	2133.33	-12966.7			0
208	1	1	80	0	1	1	40	7	0	1	1	0	0	1	2	1	0	0	7	1	0	0	1	0	2	7	0	0	0	8	6	1	6	0	1	0	0	1	1	8	1	0	24600	2050	2050	-5450
209	1	1	44	0	1	1	23	5	1	0	10	1	0	1	1	1	0	1	3	4	0	4	7	1	2,3	2	0	3	1	8	4	1	1	0	1	0	3	0	1	9	1	0	190800	15900	15900	-8100			0
210	1	1	32	0	0	1	8	9	0	0	2	2	0	1	2	0	0	0	8	3	0	1	4	0	3	5	0	4	0	8	4	1	2	0	1	0	0	1,3	0	2	0	0	360000	30000	30000	14500
211	1	1	65	10	1	1	30	3	0	0	1	0	1	1	1	1	0	0	22	8	0	2	10	0	2,33	0	0	3	0	10	0	0	3	0	1	0	1	0	1	14	3	15000	333800	27816.7	42816.7	24816.7	0	0	0
212	1	1	28	8	1	1	7	3	1	0	1	1	0	1	1	1	0	0	20.5	6	0	0	6	0	2,3,6	7	0	2	1	8	0	1	3	0	1	1	1	0	0	2	0	0	178900	14908.3	14908.3	-2091.67
213	1	1	40	10	1	1	16	6	0	0	0	1	0	1	1	1	0	0	22	3	0	4	7	0	2,3	3	0	3	0	7	0	1	3	0	1	1	0	3	1	23	1	0	244900	20408.3	20408.3	2108.33
214	1	1	40	8	1	1	18	8	0	0	0	0	1	1	1	0	0	0	7	1	0	1	2	0	2	7	0	0	0	6	4	1	6	1	1	1	0	1	1	4	3	10000	81400	6783.33	16783.3	2283.33
215	1	1	70	0	1	1	30	4	0	0	2	2	1	1	1	0	0	0	3	2	0	6	9	1	2,3	3	0	4	1	7	0	1	3	0	1	0	1,2	0	1	10	3	20000	433600	36133.3	56133.3	9133.33
216	1	1	30	10	1	1	4	6	1	1	7	1	0	1	1	0	0	0	4.5	14	0	0	14	0	2,6	3	0	0	1	7	0	0	2	0	1	0	1,7	0	1	9	3	10000	258700	21558.3	90558.3	39858.3	18000	25000	16000
217	1	1	37	8	1	1	18	8	0	0	2	0	0	1	1	1	0	0	6	3	0	0	3	0	2	3	0	0	0	7	4	1	2	0	1	0	0	3	1	5	1	0	23400	1950	41950	14250	20000	20000
218	1	1	45	8	1	1	25	4	0	0	5	0	1	1	1	0	0	0	23	0	0	0	15	0	2,3	8	0	4	1	6	2	1	1	1	1	1	1,5	0	1	12	1	0	502000	41833.3	41833.3	24183.3
219	1	1	42	10	1	1	11	6	0	0	3	0	0	1	1	1	0	0	20	7	0	0	7	0	2,6	10	0	0	7	4	0	0	2	0	1	0	0	3	1	1	3	12000	240100	20008.3	32008.3	11408.3
220	0	1	38	10	1	1	15	8	0	0	2	0	0	1	1	1	0	0	8	0	0	2	2	0	2,6	8	0	0	2	4	0	1	2	0	1	0	0	1,3	1	2	3	2000	90400	7533.33	9533.33	-10766.7
221	1	1	35	12	1	1	10	5	0	1	2	0	0	1	1	1	0	0	3	4	0	15	19	0	2,3	3	0	2	0	9	0	1	2	0	1	1	1	0	1	33	1	0	401350	33445.8	69445.8	51045.8	18000	18000
222	1	1	44	10	1	1	30	12	0	0	0	0	0	1	1	1	0	0	20	2.5	0	21	23.5	0	2,3	10	0	14	0	4	0	1	2	0	1	0	0	3	0	4	0	0	3036000	253000	293000	271600	40000
223	0	1	35	8	1	1	17	8	1	1	3	0	1	0	1	1	0	0	9	3	0	3	3	0	2	9	0	0	0.5	4	2	1	2	0	1	0	0	1,3	1	6	1	0	52150	4345.83	34345.8	18845.8	12000	18000
224	1	1	36	0	1	1	15	11	0	1	3	0	0	0	1	1	0	0	6	4	0	0	4	0	2,6	6	0	0	4	4	1	1	2	0	1	1	0	3	1	8	1	0	1436000	119667	119667	103867
225	1	1	30	10	1	1	4	6	1	0	2	0	0	1	1	1	0	0	4	3	0	20	23	0	2,3,6	4	0	8	14	4	0	0	2	0	1	0	1,7	0	1	9	1	0	989800	82483.3	82483.3	63083.3
226	1	1	37	8	1	1	18	8	0	0	2	0	0	0	1	0	0	0	20	2.5	0	2	4.5	0	2,3	10	0	1	0.5	4	4	1	2	0	1	0	0	3	1	5	3	8000	86400	7200	30200	17700	15000
227	1	1	45	12	1	1	30	11	0	1	1	1	0	1	1	1	0	0	5	1	0	0	1	0	1,6	5	0	0	1	4	2	1	6	0	1	1	0	0	1	13	1	0	42900	3575	13575	3575	10000
228	1	1	36	16	1	1	20	13	0	1	3	0	0	0	1	0	0	0	22	6	0	0	6	0	2,3	8	0	3	0	10	1	1	1	1	1	1	0	3	0	12	1	0	316500	26375	26375	4475
229	0	1	35	10	1	1	8	3	1	1	5	0	0	1	1	1	0	0	8	6	0	0	6	0	1,2,6	8	0	2	4	4	0	1	2	0	1	0	1	1,5	1	0	1	0	317200	26433.3	106433	48933.3	30000	50000
230	1	1	33	10	1	1	8	7	0	0	2	0	0	1	1	1	0	0	20	25	0	0	25	0	2,3,6	10	4	9	8	4	0	0	2	0	1	0	1,3,5	0	1	0	3	10000	2080400	173367	201367	181417	10000	8000
231	1	1	50	10	1	1	15	9	0	0	3	0	0	1	1	1	0	0	20	1	0	0	1	0	1,6	10	0	0	1	6	0	1	6	0	1	0	0	3	1	2	1	0	66000	5500	23500	10150	18000
232	1	1	55	8	1	1	30	9	1	0	5	0	0	1	1	0	0	0	20	9	0	9	12	1	2,3,6	10	0	6	6	6	4	0	2	0	1	0	1,6	0	1	1	1	0	1852800	154400	186400	166900	32000
233	1	1	55	10	1	1	30	6	0	1	1	0	0	1	1	1	0	0	20	4	0	0	4	0	2,3,6	10	0	2	2	6	3	1	2	0	1	0	0	3	1	11	1		473000	39416.7	39416.7	26116.7
234	1		29	10	1	1	5	7	0	1	4	0	0	1	1	1	0	0	8	1,5	0	8	9.5	0	2,6	8	0	0	2	6	0	0	3	0	1	0	0	3	1	0	1	0	59150	4929.17	39929.2	9729.17		35000
235	1	1	30	8	1	1	13	6	1	0	3	0	0	1	3	0	0	0	8	0.5	0	0	0.5	0	2	8	0	0	0	6	4	0	6		1	0	0	1	1	3	1	0	8800	733.333	12733.3	3833.33		12000
236	1	1	38	12	1	1	20	7	1	0	3	0	0	1	1	1	0	0	24	10.5	0	0	10	0	1,2,3	7	5	2	0	6	0	1	2	0	1	0	1,3	0	1	8	1	0	330000	27500	27500	15300
237	1	1	55	8	0	1	25	8	0	0	2	0	0	1	1	0	0	0	5	7	0	0	7	0	2,6	5	0	0	7	6	0	1	1	0	1	0	0	3	1	40	1	10000	243250	20270.8	30270.8	16470.8
238	1	1	40	8	1	1	18	8	0	1	3	0	0	1	3	1	0	0	6	2	0	0	2	0	2,6	6	0	0	2	6	4	1	2	0	1	1	0	1,3	0	4	0	0	74100	6175	32175	14875	0	16000	10000
239	1	1	48	10	1	1	30	4	0	0	1	0	0	1	1	1	0	0	5	2	0	0	2	0	2,6	5	0	0	2	6	0	1	2	0	1	0	0	3	1	10	1	0	57600	4800	12800	1500		8000
240	1	1	40	12	1	1	12	6	0	1	1	0	0	1	2	1	0	0	3	2	0	0	2	0	2	3	0	0	0	6	3	1	6	0	1	1	0	1,3	1	14	1	0	87400	7283.33	7283.33	-3416.67
241	1	1	39	1	1	1	11	6	0	1	3	1	0	1	1	0	0	0	5	2	0	1	1	0	2,6	5	0		2	6	0	0	2	0	1	0	0	3	1	1	1	0	197200	16433.3	16433.3	5333.33
242	1	1	55	8	1	1	25	6	1	1	4	0	0	1	1	1	0	0	8	2	0	0	2	0	2	8	0	0	0	6	0	1	6	0	1	0	0	1,3	1	9	3	13000	0	0	23000	-900			10000
243	0	1	25	8	0	1	8	3	1	1	0	0	0	1	1	0	0	0	8	8	0	0	0	0	1,2,3,6	8	5	2	1	6	3	1	2	0	1	0	0	3	1	9	1	0	678750	56562.5	56562.5	22562.5	0	0	0
244	1	1	37	10	1	1	20	13	1	0	0	0	0	1	1	0	0	0	20	12	12	0	0	0	0	10	0	0	0	6	2	1	0	0	0	1	0	0	1	8	1	0	0	0	25000	10700	25000
245	1	1	36	12	1	6	20	8	0	0	0	0	0	1	1	0	0	0	23	10.5		0	10.5	0	1,2,3	10	7	2	0.5	10	0	1	2	0	1	0	1,3	0	1	12	1	0	754000	62833.3	62833.3	54633.3
246	1	1	35	8	1	1	17	8	1	0	5	0	0	1	1	1	0	0	5	3	0	0	3	0	2,6	5	0	0	3	6	2	1	3	0	1	0	0	3	1	6	3	10000	87750	7312.5	17312.5	-5187.5
247	1	1	36	0	1	1	15	11	0	0	2	0	1	1	2	1	0	0	3	2	0	35	37	0	2,3,6	3	0	18	16	6	1	1	3	0	1	1	1	3	1	8	3	14000	2384800	198733	212733	179233
248	1	1	30	10	1	1	4	6	1	0	2	0	0	1	3	1	0	0	2	7	0	0	0	0	2,6	2	0	0	7	6	0	0	3	0	1	0	1,3	0	1	9	3	8000	630000	52500	60500	32000
249	1	1	36	0	1	1	15	11	0	1	0	0	0	1	2	0	0	0	8	1	0	0	1	0	2,6	8	0	0	0	6	1	1	6	0	1	1	0	1	1	8	3	5000	19800	1650	18650	5150		12000
250	1	1	30	10	1	1	4	6	1	0	1	0	0	1	3	1	0	0	5	3	0	0	3	0	2,6	5	0	0	0	6	0	0	2	0	1	0	0	3	1	9	3	10000	36750	3062.5	25062.5	8062.5		12000
251	1	1	37	8	1	1	18	8	0	0	2	0	0	0	1	0	0	0	6	2.5	0	2	4.5	0	2,3	3	0	1	0.5	7	4	1	2	0	1	0	0	3	1	5	3	8000	86400	7200	30200	17700	15000
252	1	1	45	10	1	1	20	5	0	0	2	1	0	1	1	1	0	0	22	1	0	0	1	0	1,6	7	0	0	1	8	0	1	6	0	1	1	0	0	1	23	1	0	42900	3575	21575	11575	18000
253	1	1	40	8	1	1	18	8	0	1	3	0	0	0	1	0	0	0	7	6	0	0	6	0	2,3	7	0	3	0	8	4	1	1	1	1	1	0	3	0	4	1	0	316500	26375	26375	4475
254	0	1	70	0	1	1	30	4	0	1	5	0	0	1	1	0	0	0	3	6	0	0	6	0	1,2,6	3	0	2	4	8	0	1	2	0	1	0	1	1,5	1	10	1	0	317200	26433.3	106433	73933.3	30000	50000
255	1	1	30	10	1	1	4	6	1	0	1	0	0	1	1	1	0	0	4.5	25	0	0	23	2	2,3,6	3	3	8	8	7	0	0	2	0	1	0	1,3,5	0	1	9	3	10000	1918400	159867	187867	167917	10000	8000
256	1	1	37	8	1	1	18	8	0	0	3	0	0	1	1	0	0	0	6	3	1	0	2	0	2	3	0	0	0	6	4	1	2	0	1	0	0	3	1	5	1	0	168500	14041.7	14041.7	2041.67
257	1	1	45	12	1	1	30	6	0	0	4	0	0	1	1	1	0	0	25	2	2	0	2	0	2	8	0	0	0	8	3	1	3	0	1	1	0	3	1	8	1	0	242000	20166.7	20166.7	4366.67
258	1	1	39	1	1	1	11	6	0	0	6	0	0	1	1	0	0	0	4	6	0	0	4	2	2	2	0	0	0	3	0	0	2	1	1	0	0	3	1	1	1	0	99200	8266.67	8266.67	-9733.33
259	1	1	37	8	1	1	18	8	0	0	3	0	0	1	1	1	0	0	6	0	0	0	12	0	2,3	3	0	0	0	6	4	1	3	0	1	0	1	0	1	5	3	30000	73350	6112.5	36112.5	-17887.5
260	1	1	45	10	1	1	30	9	0	0	0	0	1	1	1	1	0	0	25	5	0	2	7	0	2	10	0	0	0	10	2	1	2	0	1	1	0	3	1	12	3	8000	189500	15791.7	80791.7	30791.7		25000	32000
261	1	1	40	8	1	1	18	8	0	1	3	0	0	0	1	0	0	0	7	4	0	0	4	0	2,6	7	0	0	0	8	4	1	2	0	1	1	0	3	1	4	1	0	182500	15208.3	15208.3	-591.667
262	1	1	70	0	1	1	30	4	0	0	2	0	0	1	1	1	0	0	3	3	0	20	23	0	2,3,6	3	0	0	0	8	0	1	2	0	1	0	1,7	0	1	10	1	0	808200	67350	67350	47950
263	1	1	30	10	1	1	4	6	1	0	2	0	0	0	1	1	0	0	4.5	2.5	0	2	4.5	0	2,3	3	0	0	0	7	0	0	2	0	1	0	0	3	1	9	3	8000	23200	1933.33	24933.3	12433.3	15000
264	1	1	32	11	1	1	8	9	0	1	1	1	0	1	1	0	0	0	8	1	0	0	1	0	1,6	5	0	0	0	8	4	1	2	0	1	0	0	0	1	2	1	0	90600	7550	19550	9550	12000
265	1	1	65	10	1	1	30	3	0	1	3	0	0	0	1	1	0	0	22	6	0	0	6	0	2,3	0	0	0	0	6	0	0	1	1	1	0	0	3	0	1	1	0	160000	13333.3	13333.3	-8566.67
266	0	1	28	8	1	1	7	3	1	1	5	0	0	1	1	1	0	0	20.5	6	0	0	6	0	1,2,6	7	0	0	0	8	0	1	2	0	1	1	1	1,5	1	2	1	0	201700	16808.3	96808.3	64308.3	30000	50000
267	1	1	50	10	1	1	20	7	0	1	5	0	0	1	1	0	0	0	21	25	0	0	25	0	2,3,6	4	0	0	0	7	0	1	2	0	1	0	1,3,5	0	1	40	3	10000	488000	40666.7	68666.7	48716.7	10000	8000
268	1	1	75	0	1	1	40	8	0	0	3	0	0	1	1	0	0	0	6	1	0	0	1	0	1,6	6	0	0	0	8	4	1	2	0	1	1	0	3	1	4	1	0	186000	15500	27500	14150		12000
269	1	1	35	10	1	1	15	4	1	0	5	0	0	1	1	1	0	0	3.5	9	0	9	12	1	2,3,6	3	0	0	0	6	0	0	2	0	1	0	1,6	0	1	2	1	0	646400	53866.7	85866.7	66366.7	32000
270	1	1	64	10	1	0	30	8	0	0	1	0	1	1	2	1	0	0	22	2	0	2	3	1	2	3.5	0	0	0	7	0	1	2	0	1	0	0	3	0	16	0	0	92400	7700	7700	-11300
271	1	1	40	8	1	0	18	8	0	0	5	0	1	1	1	1	0	0	7	2	0	0	1	1	2	7	0	0	0	8	4	1	6	0	1	1	0	1	0	4	0	0	220000	18333.3	28333.3	9333.33	10000
272	1	1	29	10	1	0	30	4	0	0	1	2	1	1	1	1	0	0	3	3	0	0	2	1	2	3	0	0	0	7	0	1	2	0	1	0	0	3	1	10	1	0	128000	10666.7	32666.7	17566.7		12000	10000
273	1	1	40	12	1	1	12	6	0	1	2	1	0	1	2	0	0	0	23	1	0	0	1	0	2	6	0	0	0	6	3	1	6	0	1	1	0	1	1	14	1	0	246000	20500	20500	13000			0
274	1	1	39	1	1	1	11	6	0	0	10	1	0	1	1	1	0	1	4	4	0	4	7	1	2,3	2	0	0	0	3	0	0	1	0	1	0	3	0	1	1	1	0	146000	12166.7	20166.7	-3833.33		8000
275	1	1	38	10	0	1	15	8	0	0	2	2	0	1	2	1	0	0	6	3	0	1	4	0	3	4	0	0	0	6	0	1	2	0	1	0	0	1,3	0	2	0	0	0	0	0	-15500			0
276	1	1	35	12	1	1	10	5	0	1	2	0	0	1	1	1	1	0	23	1.5	0	0	1.5	0	2,6	7	0	0	0	10	0	1	2	0	1	1	0	1	1	19	2	10000	255700	21308.3	31308.3	10808.3			0
277	1	1	73	0	1	1	30	12	0	0	5	0	0	1	1	0	0	0	7	3	0	0	3	0	2,6	7	0	0	0	6	0	1	3	0	1	0	0	3	1	4	3	10000	194750	16229.2	26229.2	3729.17			0
278	1	1	40	10	1	1	15	6	0	0	1	0	1	1	2	0	0	0	25	4.5	0	33	33	0	2,3,6	20	0	0	0	8	0	1	3	0	1	1	0	3	1	39	3	16000	514000	42833.3	58833.3	30133.3			0
279	1	1	36	16	1	1	10	3	1	0	2	0	0	1	3	1	0	0	20	7	0	0	0	0	2,6	3	0	0	0	10	0	1	3	0	1	0	1,3	0	1	20	3	8000	582000	48500	56500	28000
280	1	1	48	0	1	1	20	11	0	1	0	0	0	1	2	1	0	0	4	1	0	0	1	0	2,6	4	0	0	0	6	0	1	6	0	1	0	0	1	1	2	3	5000	19800	1650	18650	5150		12000
281	0	1	35	10	1	1	8	3	1	0	2	0	0	1	1	1	0	0	4	0	0	2	2	0	2,6	3	0	0	2	8	0	1	2	0	1	0	0	1,3	1	0	3	2000	90400	7533.33	9533.33	-10766.7
282	1	1	70	0	1	1	30	4	0	1	2	0	0	1	1	0	0	0	3	4	0	15	19	0	2,3	3	0	2	0	8	0	1	2	0	1	0	1	0	1	10	1	0	401350	33445.8	69445.8	51045.8	18000	18000
283	1	1	30	10	1	1	4	6	1	0	0	0	0	1	1	1	0	0	4.5	2.5	0	21	23.5	0	2,3	3	0	14	0	7	0	0	2	0	1	0	0	3	0	9	0	0	3036000	253000	293000	271600	40000
284	0	1	37	8	1	1	18	8	0	1	3	0	1	0	1	0	0	0	6	3	0	3	3	0	2	3	0	0	0.5	6	4	1	2	0	1	0	0	1,3	1	5	1	0	52150	4345.83	34345.8	18845.8	12000	18000
285	1	1	45	12	1	1	30	6	0	1	3	0	0	0	1	1	0	0	25	4	0	0	4	0	2,6	8	0	0	4	8	3	1	2	0	1	1	0	3	1	8	1	0	1436000	119667	119667	103867
286	1	1	39	1	1	1	11	6	0	0	2	0	0	1	1	0	0	0	4	3	0	20	23	0	2,3,6	2	0	8	14	3	0	0	2	0	1	0	1,7	0	1	1	1	0	989800	82483.3	82483.3	63083.3
287	1	1	37	8	1	1	18	8	0	0	2	0	0	0	1	1	0	0	6	2.5	0	2	4.5	0	2,3	3	0	1	0.5	6	4	1	2	0	1	0	0	3	1	5	3	8000	86400	7200	30200	17700	15000
288	1	1	45	10	1	1	30	9	0	1	1	1	0	1	1	1	0	0	25	1	0	0	1	0	1,6	10	0	0	1	10	2	1	6	0	1	1	0	0	1	12	1	0	42900	3575	13575	3575	10000
289	1	1	40	8	1	1	18	8	0	1	3	0	0	0	1	0	0	0	7	6	0	0	6	0	2,3	7	0	3	0	8	4	1	1	1	1	1	0	3	0	4	1	0	316500	26375	26375	4475
290	0	1	70	0	1	1	30	4	0	1	5	0	0	1	1	1	0	0	3	6	0	0	6	0	1,2,6	3	0	2	4	8	0	1	2	0	1	0	1	1,5	1	10	1	0	317200	26433.3	106433	48933.3	30000	50000
291	1	1	30	10	1	1	4	6	1	0	2	0	0	1	1	1	0	0	4.5	25	0	0	25	0	2,3,6	3	4	9	8	7	0	0	2	0	1	0	1,3,5	0	1	9	3	10000	2080400	173367	201367	181417	10000	8000
292	1	1	32	11	1	1	8	9	0	0	3	0	0	1	1	0	0	0	8	1	0	0	1	0	1,6	5	0	0	1	8	4	1	6	0	1	0	0	3	1	2	1	0	66000	5500	23500	10150	18000
293	1	1	65	10	1	1	30	3	0	0	5	0	0	1	1	1	0	0	22	9	0	9	12	1	2,3,6	0	0	6	6	6	0	0	2	0	1	0	1,6	0	1	1	1	0	1852800	154400	186400	166900	32000
294	1	1	28	8	1	1	7	3	1	1	1	0	0	1	1	1	0	0	20.5	4	0	0	4	0	2,3,6	7	0	2	2	8	0	1	2	0	1	1	0	3	1	2	1		473000	39416.7	39416.7	26116.7
295	1		50	10	1	1	20	7	0	1	4	0	0	1	1	0	0	0	21	1,5	0	8	9.5	0	2,6	4	0	0	2	7	0	1	3	0	1	0	0	3	1	40	1	0	59150	4929.17	39929.2	9729.17		35000
296	1	1	75	0	1	1	40	8	0	0	3	0	0	1	3	0	0	0	6	0.5	0	0	0.5	0	2	6	0	0	0	8	4	1	6		1	1	0	1	1	4	1	0	8800	733.333	12733.3	3833.33		12000
297	1	1	35	10	1	1	15	4	1	0	3	0	0	1	1	1	0	0	3.5	10.5	0	0	10	0	1,2,3	3	5	2	0	6	0	0	2	0	1	0	1,3	0	1	2	1	0	330000	27500	27500	15300
298	1	1	45	8	0	1	25	4	0	0	2	0	0	1	1	0	0	0	23	7	0	0	7	0	2,6	8	0	0	7	6	2	1	1	0	1	1	0	3	1	12	1	10000	243250	20270.8	30270.8	16470.8
299	1	1	42	10	1	1	11	6	0	1	3	0	0	1	3	1	0	0	20	2	0	0	2	0	2,6	10	0	0	2	4	0	0	2	0	1	0	0	1,3	0	1	0	0	74100	6175	32175	14875	0	16000	10000
300	1	1	38	10	1	1	15	8	0	0	1	0	0	1	1	1	0	0	8	2	0	0	2	0	2,6	8	0	0	2	4	0	1	2	0	1	0	0	3	1	2	1	0	57600	4800	12800	1500		8000
301	1	1	35	12	1	1	10	5	0	1	1	0	0	1	2	1	0	0	3	2	0	0	2	0	2	3	0	0	0	9	0	1	6	0	1	1	0	1,3	1	33	1	0	87400	7283.33	7283.33	-3416.67
302	1	1	44	10	1	1	30	12	0	1	3	1	0	1	1	1	0	0	20	2	0	1	1	0	2,6	10	0		2	4	0	1	2	0	1	0	0	3	1	4	1	0	197200	16433.3	16433.3	5333.33
303	1	1	35	8	1	1	17	8	1	1	4	0	0	1	1	1	0	0	9	2	0	0	2	0	2	9	0	0	0	4	2	1	6	0	1	0	0	1,3	1	6	3	13000	0	0	23000	-900			10000
304	0	1	36	0	0	1	15	11	0	1	0	0	0	1	1	1	0	0	6	8	0	0	0	0	1,2,3,6	6	5	2	1	4	1	1	2	0	1	1	0	3	1	8	1	0	678750	56562.5	56562.5	22562.5	0	0	0
305	1	1	30	10	1	1	4	6	1	0	0	0	0	1	1	1	0	0	4	12	12	0	0	0	0	4	0	0	0	4	0	0	0	0	0	0	0	0	1	9	1	0	0	0	25000	10700	25000
306	1	1	37	8	1	6	18	8	0	0	0	0	0	1	1	0	0	0	20	10.5		0	10.5	0	1,2,3	10	7	2	0.5	4	4	1	2	0	1	0	1,3	0	1	5	1	0	754000	62833.3	62833.3	54633.3
307	1	1	45	12	1	1	30	11	0	0	5	0	0	1	1	1	0	0	5	3	0	0	3	0	2,6	5	0	0	3	4	2	1	3	0	1	1	0	3	1	13	3	10000	87750	7312.5	17312.5	-5187.5
308	1	1	36	16	1	1	20	13	0	0	2	0	1	1	2	0	0	0	22	2	0	35	37	0	2,3,6	8	0	18	16	10	1	1	3	0	1	1	1	3	1	12	3	14000	2384800	198733	212733	179233
309	1	1	35	10	1	1	8	3	1	0	2	0	0	1	3	1	0	0	8	7	0	0	0	0	2,6	8	0	0	7	4	0	1	3	0	1	0	1,3	0	1	0	3	8000	630000	52500	60500	32000
310	1	1	33	10	1	1	8	7	0	1	0	0	0	1	2	1	0	0	20	1	0	0	1	0	2,6	10	0	0	0	4	0	0	6	0	1	0	0	1	1	0	3	5000	19800	1650	18650	5150		12000
311	1	1	50	10	1	1	15	9	0	0	1	0	0	1	3	1	0	0	20	3	0	0	3	0	2,6	10	0	0	0	6	0	1	2	0	1	0	0	3	1	2	3	10000	36750	3062.5	25062.5	8062.5		12000
312	1	1	55	8	1	1	30	9	1	0	2	0	0	0	1	0	0	0	20	2.5	0	2	4.5	0	2,3	10	0	1	0.5	6	4	0	2	0	1	0	0	3	1	1	3	8000	86400	7200	30200	17700	15000
313	1	1	55	10	1	1	30	6	0	0	2	1	0	1	1	1	0	0	20	1	0	0	1	0	1,6	10	0	0	1	6	3	1	6	0	1	0	0	0	1	11	1	0	42900	3575	21575	11575	18000
314	1	1	29	10	1	1	5	7	0	1	3	0	0	0	1	1	0	0	8	6	0	0	6	0	2,3	8	0	3	0	6	0	0	1	1	1	0	0	3	0	0	1	0	316500	26375	26375	4475
315	0	1	30	8	1	1	13	6	1	1	5	0	0	1	1	0	0	0	8	6	0	0	6	0	1,2,6	8	0	2	4	6	4	0	2	0	1	0	1	1,5	1	3	1	0	317200	26433.3	106433	73933.3	30000	50000
316	1	1	38	12	1	1	20	7	1	0	0	0	0	1	1	1	0	0	24	12	12	0	0	0	0	7	0	0	0	6	0	1	0	0	0	0	0	0	1	8	1	0	0	0	25000	10700	25000
317	1	1	55	8	1	6	25	8	0	0	0	0	0	1	1	0	0	0	5	10.5		0	10.5	0	1,2,3	5	7	2	0.5	6	0	1	2	0	1	0	1,3	0	1	40	1	0	754000	62833.3	62833.3	54633.3
318	1	1	40	8	1	1	18	8	0	0	5	0	0	1	1	1	0	0	6	3	0	0	3	0	2,6	6	0	0	3	6	4	1	3	0	1	1	0	3	1	4	3	10000	87750	7312.5	17312.5	-5187.5
319	1	1	48	10	1	1	30	4	0	0	2	0	1	1	2	1	0	0	5	2	0	35	37	0	2,3,6	5	0	18	16	6	0	1	3	0	1	0	1	3	1	10	3	14000	2384800	198733	212733	179233
320	1	1	40	12	1	1	12	6	0	0	2	0	0	1	3	1	0	0	3	7	0	0	0	0	2,6	3	0	0	7	6	3	1	3	0	1	1	1,3	0	1	14	3	8000	630000	52500	60500	32000
321	1	1	39	1	1	1	11	6	0	1	0	0	0	1	2	0	0	0	5	1	0	0	1	0	2,6	5	0	0	0	6	0	0	6	0	1	0	0	1	1	1	3	5000	19800	1650	18650	5150		12000
322	1	1	55	8	1	1	25	6	1	0	1	0	0	1	3	1	0	0	8	3	0	0	3	0	2,6	8	0	0	0	6	0	1	2	0	1	0	0	3	1	9	3	10000	36750	3062.5	25062.5	8062.5		12000
323	1	1	25	8	1	1	8	3	1	0	2	0	0	0	1	0	0	0	8	2.5	0	2	4.5	0	2,3	8	0	1	0.5	6	3	1	2	0	1	0	0	3	1	9	3	8000	86400	7200	30200	17700	15000
324	1	1	37	10	1	1	20	13	1	0	2	1	0	1	1	0	0	0	20	1	0	0	1	0	1,6	10	0	0	1	6	2	1	6	0	1	1	0	0	1	8	1	0	42900	3575	21575	11575	18000
325	1	1	36	12	1	1	20	8	0	1	3	0	0	0	1	0	0	0	24	6	0	0	6	0	2,3	10	0	3	0	10	0	1	1	1	1	0	0	3	0	12	1	0	316500	26375	26375	4475
326	0	1	35	8	1	1	17	8	1	1	5	0	0	1	1	1	0	0	5	6	0	0	6	0	1,2,6	5	0	2	4	6	2	1	2	0	1	0	1	1,5	1	6	1	0	317200	26433.3	106433	73933.3	30000	50000
327	1	1	36	0	1	1	15	11	0	0	1	0	0	1	1	1	0	0	3	25	0	0	23	2	2,3,6	3	3	8	8	6	1	1	2	0	1	1	1,3,5	0	1	8	3	10000	1918400	159867	187867	167917	10000	8000
328	1	1	30	10	1	1	4	6	1	0	3	0	0	1	1	1	0	0	2	3	1	0	2	0	2	2	0	0	0	6	0	0	2	0	1	0	0	3	1	9	1	0	168500	14041.7	14041.7	2041.67
329	1	1	36	0	1	1	15	11	0	0	4	0	0	1	1	0	0	0	8	2	2	0	2	0	2	8	0	0	0	6	1	1	3	0	1	1	0	3	1	8	1	0	242000	20166.7	20166.7	4366.67
330	1	1	30	10	1	1	4	6	1	0	6	0	0	1	1	1	0	0	5	6	0	0	4	2	2	5	0	0	0	6	0	0	2	1	1	0	0	3	1	9	1	0	99200	8266.67	8266.67	-9733.33
331	1	1	37	8	1	1	18	8	0	0	3	0	0	1	1	0	0	0	6	0	0	0	12	0	2,3	3	0	0	0	7	4	1	3	0	1	0	1	0	1	5	3	30000	73350	6112.5	36112.5	-17887.5
332	1	1	45	10	1	1	20	5	0	0	0	0	1	1	1	1	0	0	22	5	0	2	7	0	2	7	0	0	0	8	0	1	2	0	1	1	0	3	1	23	3	8000	189500	15791.7	80791.7	30791.7		25000	32000
333	1	1	40	8	1	1	18	8	0	1	3	0	0	0	1	1	0	0	7	4	0	0	4	0	2,6	7	0	0	0	8	4	1	2	0	1	1	0	3	1	4	1	0	182500	15208.3	15208.3	-591.667
334	1	1	25	8	1	1	10	6	1	0	2	0	0	1	1	0	0	0	4	3	0	20	23	0	2,3,6	1	0	0	0	8	3	0	2	0	1	0	1,7	0	1	4	1	0	808200	67350	67350	47950
335	1	1	30	8	1	1	13	6	1	0	2	0	0	0	1	1	0	0	2.5	2.5	0	2	4.5	0	2,3	1.5	0	0	0	5	4	0	2	0	1	0	0	3	1	3	3	8000	23200	1933.33	24933.3	12433.3	15000
336	1	1	38	0	1	1	20	7	1	1	1	1	0	1	1	0	0	0	24	1	0	0	1	0	1,6	3	0	0	0	8	0	1	2	0	1	0	0	0	1	8	1	0	90600	7550	19550	9550	12000
337	1	1	65	8	1	1	7	3	1	1	3	0	0	0	1	0	0	0	2	6	0	0	6	0	2,3	1	0	0	0	8	4	0	1	1	1	0	0	3	0	2	1	0	160000	13333.3	13333.3	-8566.67
338	0	1	39	10	1	1	10	7	0	1	5	0	0	1	1	1	0	0	3	6	0	0	6	0	1,2,6	2	0	0	0	4	0	1	2	0	1	0	1	1,5	1	2	1	0	201700	16808.3	96808.3	64308.3	30000	50000
339	1	1	48	0	1	1	18	6	1	1	5	0	0	1	1	1	0	0	2	25	0	0	25	0	2,3,6	2	0	0	0	5	0	1	2	0	1	0	1,3,5	0	1	0	3	10000	488000	40666.7	68666.7	48716.7	10000	8000
340	1	1	33	10	1	1	8	7	0	0	3	0	0	1	1	1	0	0	2	1	0	0	1	0	1,6	1	0	0	0	3	0	0	2	0	1	0	0	3	1	0	1	0	186000	15500	27500	14150		12000
341	1	1	55	10	1	1	30	4	1	0	5	0	0	1	1	1	0	0	2	9	0	9	12	1	2,3,6	2	0	0	0	8	0	0	2	0	1	0	1,6	0	1	11	1	0	646400	53866.7	85866.7	66366.7	32000
342	1	1	45	10	1	0	40	10	0	0	1	0	1	1	2	1	0	0	20	2	0	2	3	1	2	4	0	0	0	7	4	1	2	0	1	1	0	3	0	22	0	0	92400	7700	7700	-11300
343	1	1	50	0	1	0	30	9	0	0	5	0	1	1	1	1	0	0	3	2	0	0	1	1	2	3	0	0	0	5	0	1	6	0	1	0	0	1	0	5	0	0	220000	18333.3	28333.3	9333.33	10000
344	1	1	30	0	1	0	8	7	0	0	1	2	1	1	1	1	0	0	3	3	0	0	2	1	2	2.5	0	0	0	6	2	1	2	0	1	0	0	3	1	4	1	0	128000	10666.7	32666.7	17566.7		12000	10000
345	1	1	35	8	1	1	17	8	1	1	2	1	0	1	2	1	0	0	4	1	0	0	1	0	2	4	0	0	0	6	2	1	6	0	1	0	0	1	1	6	1	0	246000	20500	20500	13000			0
346	1	1	55	0	1	1	30	5	1	0	10	1	0	1	1	1	0	1	2	4	0	4	7	1	2,3	1	0	0	0	6	2	0	1	0	1	0	3	0	1	6	1	0	146000	12166.7	20166.7	-3833.33		8000
347	1	1	35	0	0	1	15	15	0	0	2	2	0	1	2	1	0	0	6	3	0	1	4	0	3	4	0	0	0	8	2	1	2	0	1	1	0	1,3	0	14	0	0	0	0	0	-15500			0
348	1	1	38	2	1	1	20	7	1	1	2	0	0	1	1	0	1	0	2	1.5	0	0	1.5	0	2,6	2	0	0	0	8	0	0	2	0	1	0	0	1	1	2	2	10000	255700	21308.3	31308.3	10808.3			0
349	1	1	55	0	1	1	35	6	1	0	5	0	0	1	1	0	0	0	4	3	0	0	3	0	2,6	2	0	0	0	8	0	1	3	0	1	0	0	3	1	2	3	10000	194750	16229.2	26229.2	3729.17			0
350	1	1	39	10	1	1	7	7	1	0	1	0	1	1	2	1	0	0	9.5	4.5	0	33	33	0	2,3,6	7.5	0	0	0	8	0	1	3	0	1	0	0	3	1	2	3	16000	514000	42833.3	58833.3	30133.3			0
351	1	1	32	0	1	1	10	7	1	0	2	0	0	1	3	1	0	0	2	7	0	0	0	0	2,6	0.5	0	0	0	5	0	0	3	0	1	1	1,3	0	1	1	3	8000	582000	48500	56500	28000
352	1	1	47	0	1	1	20	9	1	1	0	0	0	1	2	1	0	0	2	1	0	0	1	0	2,6	2	0	0	0	8	4	1	2	0	1	0	0	1	1	0	3	5000	99000	8250	13250	-250			0
353	1	1	35	10	1	1	17	3	1	0	1	0	0	1	3	1	0	0	2	3	0	0	3	0	2,6	2	0	0	0	8	0	1	2	0	1	0	0	3	1	1	3	10000	61250	5104.17	15104.2	-1895.83			0
354	1	1	27	8	1	1	9	4	1	0	1	0	1	1	1	1	0	0	2	13	0	0	13	0	2,3,6	2	0	0	0	7	3	0	3	0	1	0	1,3,5	0	1	2	3	12000	375600	31300	43300	21300			0
355	1	1	80	0	1	1	60	10	0	0	3	0	0	1	1	0	0	0	2	3	1	0	2	0	2	0	0	0	0	8	6	0	2	0	1	0	0	3	1	16	1	0	50550	4212.5	4212.5	-7787.5
356	1	1	38	12	1	1	20	7	1	0	4	0	0	1	1	1	0	0	3	2	2	0	2	0	2	3	0	0	0	8	0	1	2	0	1	0	0	3	1	8	1	0	121000	10083.3	10083.3	-5716.67			0
357	1	1	27	8	1	1	7	3	1	0	5	0	1	1	1	1	0	0	2	0	0	0	15	0	2,3	1	0	0	0	8	4	0	1	1	1	0	1,5	0	1	2	1	0	59400	4950	4950	-12700			0
358	1	1	54	8	1	1	25	7	1	0	3	0	0	1	1	0	0	0	2	7	0	0	7	0	2,6	1	0	0	0	6	2	0	2	0	1	0	0	3	1	6	3	12000	254300	21191.7	33191.7	12591.7			0
359	0	1	35	0	1	1	15	15	0	0	2	0	0	1	1	1	0	0	6	0	0	2	2	0	2,6	4	0	0	0	8	2	1	2	0	1	1	0	1,3	1	14	3	2000	177400	14783.3	16783.3	-3516.67
360	1	1	39	10	1	1	10	7	0	1	2	0	0	1	1	0	0	0	20	4	0	15	19	0	2,3	10	0	0	0	4	0	1	2	0	1	0	1	0	1	2	1	0	145500	12125	48125	29725	18000	18000	0
361	1	1	52	0	1	1	25	5	1	0	0	0	0	1	1	1	0	0	4	2.5	0	21	23.5	0	2,3	4	0	0	0	4	2	1	2	0	1	0	0	3	0	6	0	0	440000	36666.7	76666.7	55266.7	40000
362	0	1	35	0	1	1	15	15	0	1	3	0	1	0	1	1	0	0	6	3	0	3	3	0	2	6	0	0	0	4	2	1	2	0	1	1	0	1,3	1	14	1	0	62580	5215	13215	-2285		8000	0
363	1	1	38	10	1	1	20	7	1	1	3	0	0	0	1	1	0	0	20	4	0	0	4	0	2,6	10	0	0	0	4	0	1	2	0	1	0	0	3	1	2	1	0	88900	7408.33	7408.33	-8391.67			0
364	1	1	27	8	1	1	7	3	1	0	2	0	0	1	1	1	0	0	5	3	0	20	23	0	2,3,6	5	0	0	0	6	4	0	2	0	1	0	1,7	0	1	2	1	0	740100	61675	61675	42275
365	1	1	39	10	1	1	10	7	0	0	2	0	0	0	1	0	0	0	3	2.5	0	2	4.5	0	2,3	3	0	0	0	6	0	1	2	0	1	0	0	3	1	2	3	8000	11600	966.667	23966.7	11466.7	15000		0
366	1	1	35	12	1	1	18	11	0	0	2	0	0	1	1	0	0	0	3	3	0	20	23	0	2,3,6	3	0	0	0	6	1	1	2	0	1	1	1,7	0	1	8	1	0	853600	71133.3	71133.3	51733.3			0
367	1	1	30	0	1	1	8	7	0	0	2	0	0	0	1	1	0	0	3	2.5	0	2	4.5	0	2,3	3	0	0	0	6	2	1	2	0	1	0	0	3	1	4	3	8000	29000	2416.67	25416.7	12916.7	15000
368	1	1	55	0	1	1	20	5	1	0	1	1	0	1	1	0	0	0	2	1	0	0	1	0	1,6	1	0	0	1	6	2	0	6	0	1	0	0	0	1	6	1	0	42900	3575	3575	-6425			0
369	1	1	35	0	1	1	15	15	0	1	3	0	0	0	1	0	0	0	6	6	0	0	6	0	2,3	4	0	3	0	8	2	1	1	1	1	1	0	3	0	14	1	0	316500	26375	26375	4475
370	0	1	38	2	1	1	20	7	1	1	5	0	0	1	1	0	0	0	2	6	0	0	6	0	1,2,6	2	0	2	4	8	0	0	2	0	1	0	1	1,5	1	2	1	0	317200	26433.3	106433	73933.3	30000	50000
371	1	1	27	8	1	1	7	3	1	0	1	0	0	1	1	1	0	0	2	25	0	0	25	0	2,3,6	1	3	9	8	5	4	0	2	0	1	0	1,3,5	0	1	2	3	16000	2035600	169633	203633	183683	10000	8000	0
372	1	1	54	0	1	1	25	5	1	0	3	0	0	1	1	1	0	0	2	1	0	0	1	0	1,6	1	0	0	1	6	2	0	6	0	1	0	0	3	1	6	1	0	66000	5500	5500	-7850
373	1	1	35	0	1	1	15	15	0	0	2	0	0	1	3	1	0	0	6	7	0	0	0	0	2,6	4	0	0	7	8	2	1	3	0	1	1	1,3	0	1	14	3	8000	630000	52500	60500	32000			0
374	1	1	39	10	1	1	10	7	0	1	0	0	0	1	2	0	0	0	3	1	0	0	1	0	2,6	2	0	0	0	4	0	1	2	0	1	0	0	1	1	2	3	5000	19800	1650	6650	-6850			0
375	1	1	55	5	1	1	25	5	1	0	1	0	0	1	3	0	0	0	2	3	0	0	3	0	2,6	1	0	0	0	6	2	0	2	0	1	0	0	3	1	6	3	10000	36750	3062.5	13062.5	-3937.5			0
376	1	1	35	0	1	1	15	15	0	0	2	0	0	0	1	1	0	0	6	2.5	0	2	4.5	0	2,3	4	0	1	0.5	8	2	1	2	0	1	1	0	3	1	14	3	8000	86400	7200	30200	17700	15000		0
377	1	1	38	2	1	1	20	7	1	0	3	0	0	1	1	1	0	0	2	0	0	0	12	0	2,3	2	0	0	0	8	0	0	3	0	1	0	1	0	1	2	3	30000	73350	6112.5	36112.5	-17887.5
378	1	1	27	8	1	1	7	3	1	0	0	0	1	1	1	0	0	0	2	5	0	2	7	0	2	1	0	0	0	8	4	0	2	0	1	0	0	3	1	2	3	8000	189500	15791.7	80791.7	30791.7		25000	32000
379	1	1	38	0	1	1	20	7	1	1	3	0	0	0	1	0	0	0	3	4	0	0	4	0	2,6	3	0	0	0	8	0	1	2	0	1	0	0	3	1	8	1	0	182500	15208.3	15208.3	-591.667
380	1	1	25	8	1	1	10	6	1	0	2	0	0	1	1	0	0	0	4	3	0	20	23	0	2,3,6	1	0	0	0	8	3	0	2	0	1	0	1,7	0	1	4	1	0	808200	67350	67350	47950
381	1	1	30	8	1	1	13	6	1	0	2	0	0	0	1	1	0	0	2.5	2.5	0	2	4.5	0	2,3	1.5	0	0	0	5	4	0	2	0	1	0	0	3	1	3	3	8000	23200	1933.33	24933.3	12433.3	15000
382	1	1	38	0	1	1	20	7	1	1	1	1	0	1	1	0	0	0	24	1	0	0	1	0	1,6	3	0	0	0	8	0	1	2	0	1	0	0	0	1	8	1	0	90600	7550	19550	9550	12000
383	1	1	65	8	1	1	7	3	1	1	3	0	0	0	1	0	0	0	2	6	0	0	6	0	2,3	1	0	0	0	8	4	0	1	1	1	0	0	3	0	2	1	0	160000	13333.3	13333.3	-8566.67
384	0	1	39	10	1	1	10	7	0	1	5	0	0	1	1	1	0	0	3	6	0	0	6	0	1,2,6	2	0	0	0	4	0	1	2	0	1	0	1	1,5	1	2	1	0	201700	16808.3	96808.3	64308.3	30000	50000
385	1	1	48	0	1	1	18	6	1	1	5	0	0	1	1	1	0	0	2	25	0	0	25	0	2,3,6	2	0	0	0	5	0	1	2	0	1	0	1,3,5	0	1	0	3	10000	488000	40666.7	68666.7	48716.7	10000	8000
386	1	1	54	0	1	1	25	5	1	0	3	0	0	1	1	1	0	0	2	1	0	0	1	0	1,6	1	0	0	0	6	2	0	2	0	1	0	0	3	1	6	1	0	186000	15500	27500	14150		12000
387	1	1	35	0	1	1	15	15	0	0	5	0	0	1	1	1	0	0	6	9	0	9	12	1	2,3,6	4	0	0	0	8	2	1	2	0	1	1	1,6	0	1	14	1	0	646400	53866.7	85866.7	66366.7	32000
388	1	1	39	10	1	0	10	7	0	0	1	0	1	1	2	0	0	0	3	2	0	2	3	1	2	2	0	0	0	4	0	1	2	0	1	0	0	3	0	2	0	0	92400	7700	7700	-11300
389	1	1	55	5	1	0	25	5	1	0	5	0	1	1	1	0	0	0	2	2	0	0	1	1	2	1	0	0	0	6	2	0	6	0	1	0	0	1	0	6	0	0	220000	18333.3	28333.3	9333.33	10000
390	1	1	35	0	1	0	15	15	0	0	1	2	1	1	1	1	0	0	6	3	0	0	2	1	2	4	0	0	0	8	2	1	2	0	1	1	0	3	1	14	1	0	128000	10666.7	32666.7	17566.7		12000	10000
391	1	1	38	2	1	1	20	7	1	1	2	1	0	1	2	1	0	0	2	1	0	0	1	0	2	2	0	0	0	8	0	0	6	0	1	0	0	1	1	2	1	0	246000	20500	20500	13000			0
392	1	1	27	8	1	1	7	3	1	0	10	1	0	1	1	0	0	1	2	4	0	4	7	1	2,3	1	0	0	0	8	4	0	1	0	1	0	3	0	1	2	1	0	146000	12166.7	20166.7	-3833.33		8000
393	1	1	38	0	0	1	20	7	1	0	2	2	0	1	2	0	0	0	3	3	0	1	4	0	3	3	0	0	0	8	0	1	2	0	1	0	0	1,3	0	8	0	0	0	0	0	-15500			0
394	1	1	25	8	1	1	10	6	1	1	2	0	0	1	1	0	1	0	4	1.5	0	0	1.5	0	2,6	1	0	0	0	8	3	0	2	0	1	0	0	1	1	4	2	10000	255700	21308.3	31308.3	10808.3			0
395	1	1	39	10	1	1	10	7	0	0	5	0	0	1	1	0	0	0	20	3	0	0	3	0	2,6	10	0	0	0	4	0	1	3	0	1	0	0	3	1	2	3	10000	194750	16229.2	26229.2	3729.17			0
396	1	1	52	0	1	1	25	5	1	0	1	0	1	1	2	1	0	0	4	4.5	0	33	33	0	2,3,6	4	0	0	0	4	2	1	3	0	1	0	0	3	1	6	3	16000	514000	42833.3	58833.3	30133.3			0
397	1	1	35	0	1	1	15	15	0	0	2	0	0	1	3	1	0	0	6	7	0	0	0	0	2,6	6	0	0	0	4	2	1	3	0	1	1	1,3	0	1	14	3	8000	582000	48500	56500	28000
398	1	1	38	10	1	1	20	7	1	1	0	0	0	1	2	1	0	0	20	1	0	0	1	0	2,6	10	0	0	0	4	0	1	6	0	1	0	0	1	1	2	3	5000	19800	1650	18650	5150		12000
399	0	1	27	8	1	1	7	3	1	0	2	0	0	1	1	1	0	0	5	0	0	2	2	0	2,6	5	0	0	2	6	4	0	2	0	1	0	0	1,3	1	2	3	2000	90400	7533.33	9533.33	-10766.7
400	1	1	39	10	1	1	10	7	0	1	2	0	0	1	1	0	0	0	3	4	0	15	19	0	2,3	3	0	2	0	6	0	1	2	0	1	0	1	0	1	2	1	0	401350	33445.8	69445.8	51045.8	18000	18000
401	1	1	35	12	1	1	18	11	0	0	0	0	0	1	1	0	0	0	3	2.5	0	21	23.5	0	2,3	3	0	14	0	6	1	1	2	0	1	1	0	3	0	8	0	0	3036000	253000	293000	271600	40000
402	0	1	30	0	1	1	8	7	0	1	3	0	1	0	1	1	0	0	3	3	0	3	3	0	2	3	0	0	0.5	6	2	1	2	0	1	0	0	1,3	1	4	1	0	52150	4345.83	34345.8	18845.8	12000	18000
403	1	1	55	0	1	1	20	5	1	1	3	0	0	0	1	0	0	0	2	4	0	0	4	0	2,6	1	0	0	4	6	2	0	2	0	1	0	0	3	1	6	1	0	1436000	119667	119667	103867
404	1	1	35	0	1	1	15	15	0	0	2	0	0	1	1	0	0	0	6	3	0	20	23	0	2,3,6	4	0	8	14	8	2	1	2	0	1	1	1,7	0	1	14	1	0	989800	82483.3	82483.3	63083.3
405	1	1	38	2	1	1	20	7	1	0	2	0	0	0	1	0	0	0	2	2.5	0	2	4.5	0	2,3	2	0	1	0.5	8	0	0	2	0	1	0	0	3	1	2	3	8000	86400	7200	30200	17700	15000
406	1	1	55	0	1	1	20	5	1	1	1	1	0	1	1	0	0	0	2	1	0	0	1	0	1,6	1	0	0	1	6	2	0	6	0	1	0	0	0	1	6	1	0	42900	3575	13575	3575	10000
407	1	1	35	0	1	1	15	15	0	1	3	0	0	0	1	0	0	0	6	6	0	0	6	0	2,3	4	0	3	0	8	2	1	1	1	1	1	0	3	0	14	1	0	316500	26375	26375	4475
408	0	1	38	2	1	1	20	7	1	1	5	0	0	1	1	0	0	0	2	6	0	0	6	0	1,2,6	2	0	2	4	8	0	0	2	0	1	0	1	1,5	1	2	1	0	317200	26433.3	106433	48933.3	30000	50000
409	1	1	27	8	1	1	7	3	1	0	2	0	0	1	1	1	0	0	2	25	0	0	25	0	2,3,6	1	4	9	8	5	4	0	2	0	1	0	1,3,5	0	1	2	3	10000	2080400	173367	201367	181417	10000	8000
410	1	1	54	0	1	1	25	5	1	0	3	0	0	1	1	1	0	0	2	1	0	0	1	0	1,6	1	0	0	1	6	2	0	6	0	1	0	0	3	1	6	1	0	66000	5500	23500	10150	18000
411	1	1	35	0	1	1	15	15	0	0	5	0	0	1	1	1	0	0	6	9	0	9	12	1	2,3,6	4	0	6	6	8	2	1	2	0	1	1	1,6	0	1	14	1	0	1852800	154400	186400	166900	32000
412	1	1	39	10	1	1	10	7	0	1	1	0	0	1	1	0	0	0	3	4	0	0	4	0	2,3,6	2	0	2	2	4	0	1	2	0	1	0	0	3	1	2	1		473000	39416.7	39416.7	26116.7
413	1		55	5	1	1	25	5	1	1	4	0	0	1	1	0	0	0	2	1,5	0	8	9.5	0	2,6	1	0	0	2	6	2	0	3	0	1	0	0	3	1	6	1	0	59150	4929.17	39929.2	9729.17		35000
414	1	1	35	0	1	1	15	15	0	0	3	0	0	1	3	1	0	0	6	0.5	0	0	0.5	0	2	4	0	0	0	8	2	1	6		1	1	0	1	1	14	1	0	8800	733.333	12733.3	3833.33		12000
415	1	1	38	2	1	1	20	7	1	0	3	0	0	1	1	1	0	0	2	10.5	0	0	10	0	1,2,3	2	5	2	0	8	0	0	2	0	1	0	1,3	0	1	2	1	0	330000	27500	27500	15300
416	1	1	27	8	0	1	7	3	1	0	2	0	0	1	1	0	0	0	2	7	0	0	7	0	2,6	1	0	0	7	8	4	0	1	0	1	0	0	3	1	2	1	10000	243250	20270.8	30270.8	16470.8
417	1	1	38	0	1	1	20	7	1	1	3	0	0	1	3	0	0	0	3	2	0	0	2	0	2,6	3	0	0	2	8	0	1	2	0	1	0	0	1,3	0	8	0	0	74100	6175	32175	14875	0	16000	10000
418	1	1	25	8	1	1	10	6	1	0	1	0	0	1	1	0	0	0	4	2	0	0	2	0	2,6	1	0	0	2	8	3	0	2	0	1	0	0	3	1	4	1	0	57600	4800	12800	1500		8000
419	1	1	30	8	1	1	13	6	1	1	1	0	0	1	2	1	0	0	2.5	2	0	0	2	0	2	1.5	0	0	0	5	4	0	6	0	1	0	0	1,3	1	3	1	0	87400	7283.33	7283.33	-3416.67
420	1	1	38	0	1	1	20	7	1	1	3	1	0	1	1	0	0	0	24	2	0	1	1	0	2,6	3	0		2	8	0	1	2	0	1	0	0	3	1	8	1	0	197200	16433.3	16433.3	5333.33
421	1	1	65	8	1	1	7	3	1	1	4	0	0	1	1	0	0	0	2	2	0	0	2	0	2	1	0	0	0	8	4	0	6	0	1	0	0	1,3	1	2	3	13000	0	0	23000	-900			10000
422	0	1	39	10	0	1	10	7	0	1	0	0	0	1	1	1	0	0	3	8	0	0	0	0	1,2,3,6	2	5	2	1	4	0	1	2	0	1	0	0	3	1	2	1	0	678750	56562.5	56562.5	22562.5	0	0	0
423	1	1	48	0	1	1	18	6	1	0	0	0	0	1	1	1	0	0	2	12	12	0	0	0	0	2	0	0	0	5	0	1	0	0	0	0	0	0	1	0	1	0	0	0	25000	10700	25000
424	1	1	33	10	1	6	8	7	0	0	0	0	0	1	1	1	0	0	2	10.5		0	10.5	0	1,2,3	1	7	2	0.5	3	0	0	2	0	1	0	1,3	0	1	0	1	0	754000	62833.3	62833.3	54633.3
425	1	1	55	10	1	1	30	4	1	0	5	0	0	1	1	1	0	0	2	3	0	0	3	0	2,6	2	0	0	3	8	0	0	3	0	1	0	0	3	1	11	3	10000	87750	7312.5	17312.5	-5187.5
426	1	1	45	10	1	1	40	10	0	0	2	0	1	1	2	1	0	0	20	2	0	35	37	0	2,3,6	4	0	18	16	7	4	1	3	0	1	1	1	3	1	22	3	14000	2384800	198733	212733	179233
427	1	1	50	0	1	1	30	9	0	0	2	0	0	1	3	1	0	0	3	7	0	0	0	0	2,6	3	0	0	7	5	0	1	3	0	1	0	1,3	0	1	5	3	8000	630000	52500	60500	32000
428	1	1	30	0	1	1	8	7	0	1	0	0	0	1	2	1	0	0	3	1	0	0	1	0	2,6	2.5	0	0	0	6	2	1	6	0	1	0	0	1	1	4	3	5000	19800	1650	18650	5150		12000
429	1	1	35	8	1	1	17	8	1	0	1	0	0	1	3	1	0	0	4	3	0	0	3	0	2,6	4	0	0	0	6	2	1	2	0	1	0	0	3	1	6	3	10000	36750	3062.5	25062.5	8062.5		12000
430	1	1	55	0	1	1	30	5	1	0	2	0	0	0	1	1	0	0	2	2.5	0	2	4.5	0	2,3	1	0	1	0.5	6	2	0	2	0	1	0	0	3	1	6	3	8000	86400	7200	30200	17700	15000
431	1	1	35	0	1	1	15	15	0	0	2	1	0	1	1	1	0	0	6	1	0	0	1	0	1,6	4	0	0	1	8	2	1	6	0	1	1	0	0	1	14	1	0	42900	3575	21575	11575	18000
432	1	1	38	2	1	1	20	7	1	1	3	0	0	0	1	0	0	0	2	6	0	0	6	0	2,3	2	0	3	0	8	0	0	1	1	1	0	0	3	0	2	1	0	316500	26375	26375	4475
433	0	1	55	0	1	1	35	6	1	1	5	0	0	1	1	0	0	0	4	6	0	0	6	0	1,2,6	2	0	2	4	8	0	1	2	0	1	0	1	1,5	1	2	1	0	317200	26433.3	106433	73933.3	30000	50000
434	1	1	39	10	1	1	7	7	1	0	0	0	0	1	1	1	0	0	9.5	12	12	0	0	0	0	7.5	0	0	0	8	0	1	0	0	0	0	0	0	1	2	1	0	0	0	25000	10700	25000
435	1	1	32	0	1	6	10	7	1	0	0	0	0	1	1	1	0	0	2	10.5		0	10.5	0	1,2,3	0.5	7	2	0.5	5	0	0	2	0	1	1	1,3	0	1	1	1	0	754000	62833.3	62833.3	54633.3
436	1	1	47	0	1	1	20	9	1	0	5	0	0	1	1	1	0	0	2	3	0	0	3	0	2,6	2	0	0	3	8	4	1	3	0	1	0	0	3	1	0	3	10000	87750	7312.5	17312.5	-5187.5
437	1	1	35	10	1	1	17	3	1	0	2	0	1	1	2	1	0	0	2	2	0	35	37	0	2,3,6	2	0	18	16	8	0	1	3	0	1	0	1	3	1	1	3	14000	2384800	198733	212733	179233
438	1	1	27	8	1	1	9	4	1	0	2	0	0	1	3	1	0	0	2	7	0	0	0	0	2,6	2	0	0	7	7	3	0	3	0	1	0	1,3	0	1	2	3	8000	630000	52500	60500	32000
439	1	1	80	0	1	1	60	10	0	1	0	0	0	1	2	0	0	0	2	1	0	0	1	0	2,6	0	0	0	0	8	6	0	6	0	1	0	0	1	1	16	3	5000	19800	1650	18650	5150		12000
440	1	1	38	12	1	1	20	7	1	0	1	0	0	1	3	1	0	0	3	3	0	0	3	0	2,6	3	0	0	0	8	0	1	2	0	1	0	0	3	1	8	3	10000	36750	3062.5	25062.5	8062.5		12000
441	1	1	27	8	1	1	7	3	1	0	2	0	0	0	1	1	0	0	2	2.5	0	2	4.5	0	2,3	1	0	1	0.5	8	4	0	2	0	1	0	0	3	1	2	3	8000	86400	7200	30200	17700	15000
442	1	1	54	8	1	1	25	7	1	0	2	1	0	1	1	0	0	0	2	1	0	0	1	0	1,6	1	0	0	1	6	2	0	6	0	1	0	0	0	1	6	1	0	42900	3575	21575	11575	18000
443	1	1	35	0	1	1	15	15	0	1	3	0	0	0	1	1	0	0	6	6	0	0	6	0	2,3	4	0	3	0	8	2	1	1	1	1	1	0	3	0	14	1	0	316500	26375	26375	4475
444	0	1	39	10	1	1	10	7	0	1	5	0	0	1	1	0	0	0	20	6	0	0	6	0	1,2,6	10	0	2	4	4	0	1	2	0	1	0	1	1,5	1	2	1	0	317200	26433.3	106433	73933.3	30000	50000
445	1	1	52	0	1	1	25	5	1	0	1	0	0	1	1	1	0	0	4	25	0	0	23	2	2,3,6	4	3	8	8	4	2	1	2	0	1	0	1,3,5	0	1	6	3	10000	1918400	159867	187867	167917	10000	8000
446	1	1	35	0	1	1	15	15	0	0	3	0	0	1	1	1	0	0	6	3	1	0	2	0	2	6	0	0	0	4	2	1	2	0	1	1	0	3	1	14	1	0	168500	14041.7	14041.7	2041.67
447	1	1	38	10	1	1	20	7	1	0	4	0	0	1	1	1	0	0	20	2	2	0	2	0	2	10	0	0	0	4	0	1	3	0	1	0	0	3	1	2	1	0	242000	20166.7	20166.7	4366.67
448	1	1	27	8	1	1	7	3	1	0	6	0	0	1	1	1	0	0	5	6	0	0	4	2	2	5	0	0	0	6	4	0	2	1	1	0	0	3	1	2	1	0	99200	8266.67	8266.67	-9733.33
449	1	1	39	10	1	1	10	7	0	0	3	0	0	1	1	0	0	0	3	0	0	0	12	0	2,3	3	0	0	0	6	0	1	3	0	1	0	1	0	1	2	3	30000	73350	6112.5	36112.5	-17887.5
450	1	1	35	12	1	1	18	11	0	0	0	0	1	1	1	0	0	0	3	5	0	2	7	0	2	3	0	0	0	6	1	1	2	0	1	1	0	3	1	8	3	8000	189500	15791.7	80791.7	30791.7		25000	32000
451	1	1	30	0	1	1	8	7	0	1	3	0	0	0	1	1	0	0	3	4	0	0	4	0	2,6	3	0	0	0	6	2	1	2	0	1	0	0	3	1	4	1	0	182500	15208.3	15208.3	-591.667
452	1	1	55	0	1	1	20	5	1	0	2	0	0	1	1	0	0	0	2	3	0	20	23	0	2,3,6	1	0	0	0	6	2	0	2	0	1	0	1,7	0	1	6	1	0	808200	67350	67350	47950
453	1	1	35	0	1	1	15	15	0	0	2	0	0	0	1	0	0	0	6	2.5	0	2	4.5	0	2,3	4	0	0	0	8	2	1	2	0	1	1	0	3	1	14	3	8000	23200	1933.33	24933.3	12433.3	15000
454	1	1	38	2	1	1	20	7	1	1	1	1	0	1	1	0	0	0	2	1	0	0	1	0	1,6	2	0	0	0	8	0	0	2	0	1	0	0	0	1	2	1	0	90600	7550	19550	9550	12000
455	1	1	27	8	1	1	7	3	1	1	3	0	0	0	1	1	0	0	2	6	0	0	6	0	2,3	1	0	0	0	5	4	0	1	1	1	0	0	3	0	2	1	0	160000	13333.3	13333.3	-8566.67
456	0	1	54	0	1	1	25	5	1	1	5	0	0	1	1	1	0	0	2	6	0	0	6	0	1,2,6	1	0	0	0	6	2	0	2	0	1	0	1	1,5	1	6	1	0	201700	16808.3	96808.3	64308.3	30000	50000
457	1	1	35	0	1	1	15	15	0	1	5	0	0	1	1	1	0	0	6	25	0	0	25	0	2,3,6	4	0	0	0	8	2	1	2	0	1	1	1,3,5	0	1	14	3	10000	488000	40666.7	68666.7	48716.7	10000	8000
458	1	1	39	10	1	1	10	7	0	0	3	0	0	1	1	0	0	0	3	1	0	0	1	0	1,6	2	0	0	0	4	0	1	2	0	1	0	0	3	1	2	1	0	186000	15500	27500	14150		12000
459	1	1	55	5	1	1	25	5	1	0	5	0	0	1	1	0	0	0	2	9	0	9	12	1	2,3,6	1	0	0	0	6	2	0	2	0	1	0	1,6	0	1	6	1	0	646400	53866.7	85866.7	66366.7	32000
460	1	1	35	0	1	0	15	15	0	0	1	0	1	1	2	1	0	0	6	2	0	2	3	1	2	4	0	0	0	8	2	1	2	0	1	1	0	3	0	14	0	0	92400	7700	7700	-11300
461	1	1	38	2	1	0	20	7	1	0	5	0	1	1	1	1	0	0	2	2	0	0	1	1	2	2	0	0	0	8	0	0	6	0	1	0	0	1	0	2	0	0	220000	18333.3	28333.3	9333.33	10000
462	1	1	27	8	1	0	7	3	1	0	1	2	1	1	1	0	0	0	2	3	0	0	2	1	2	1	0	0	0	8	4	0	2	0	1	0	0	3	1	2	1	0	128000	10666.7	32666.7	17566.7		12000	10000
463	1	1	38	0	1	1	20	7	1	1	2	1	0	1	2	0	0	0	3	1	0	0	1	0	2	3	0	0	0	8	0	1	6	0	1	0	0	1	1	8	1	0	246000	20500	20500	13000			0
464	1	1	25	8	1	1	10	6	1	0	10	1	0	1	1	0	0	1	4	4	0	4	7	1	2,3	1	0	0	0	8	3	0	1	0	1	0	3	0	1	4	1	0	146000	12166.7	20166.7	-3833.33		8000
465	1	1	30	8	0	1	13	6	1	0	2	2	0	1	2	1	0	0	2.5	3	0	1	4	0	3	1.5	0	0	0	5	4	0	2	0	1	0	0	1,3	0	3	0	0	0	0	0	-15500			0
466	1	1	38	0	1	1	20	7	1	1	2	0	0	1	1	0	1	0	24	1.5	0	0	1.5	0	2,6	3	0	0	0	8	0	1	2	0	1	0	0	1	1	8	2	10000	255700	21308.3	31308.3	10808.3			0
467	1	1	65	8	1	1	7	3	1	0	5	0	0	1	1	0	0	0	2	3	0	0	3	0	2,6	1	0	0	0	8	4	0	3	0	1	0	0	3	1	2	3	10000	194750	16229.2	26229.2	3729.17			0
468	1	1	39	10	1	1	10	7	0	0	1	0	1	1	2	1	0	0	3	4.5	0	33	33	0	2,3,6	2	0	0	0	4	0	1	3	0	1	0	0	3	1	2	3	16000	514000	42833.3	58833.3	30133.3			0
469	1	1	48	0	1	1	18	6	1	0	2	0	0	1	3	1	0	0	2	7	0	0	0	0	2,6	2	0	0	0	5	0	1	3	0	1	0	1,3	0	1	0	3	8000	582000	48500	56500	28000
470	1	1	54	0	1	1	25	5	1	1	0	0	0	1	2	1	0	0	2	1	0	0	1	0	2,6	1	0	0	0	6	2	0	2	0	1	0	0	1	1	6	3	5000	99000	8250	13250	-250			0
471	1	1	35	0	1	1	15	15	0	0	1	0	0	1	3	1	0	0	6	3	0	0	3	0	2,6	4	0	0	0	8	2	1	2	0	1	1	0	3	1	14	3	10000	61250	5104.17	15104.2	-1895.83			0
472	1	1	39	10	1	1	10	7	0	0	1	0	1	1	1	0	0	0	3	13	0	0	13	0	2,3,6	2	0	0	0	4	0	1	3	0	1	0	1,3,5	0	1	2	3	12000	375600	31300	43300	21300			0
473	1	1	55	5	1	1	25	5	1	0	3	0	0	1	1	0	0	0	2	3	1	0	2	0	2	1	0	0	0	6	2	0	2	0	1	0	0	3	1	6	1	0	50550	4212.5	4212.5	-7787.5
474	1	1	35	0	1	1	15	15	0	0	4	0	0	1	1	1	0	0	6	2	2	0	2	0	2	4	0	0	0	8	2	1	2	0	1	1	0	3	1	14	1	0	121000	10083.3	10083.3	-5716.67			0
475	1	1	38	2	1	1	20	7	1	0	5	0	1	1	1	1	0	0	2	0	0	0	15	0	2,3	2	0	0	0	8	0	0	1	1	1	0	1,5	0	1	2	1	0	59400	4950	4950	-12700			0
476	1	1	27	8	1	1	7	3	1	0	3	0	0	1	1	0	0	0	2	7	0	0	7	0	2,6	1	0	0	0	8	4	0	2	0	1	0	0	3	1	2	3	12000	254300	21191.7	33191.7	12591.7			0
477	0	1	38	0	1	1	20	7	1	0	2	0	0	1	1	0	0	0	3	0	0	2	2	0	2,6	3	0	0	0	8	0	1	2	0	1	0	0	1,3	1	8	3	2000	177400	14783.3	16783.3	-3516.67
478	1	1	25	8	1	1	10	6	1	1	2	0	0	1	1	0	0	0	4	4	0	15	19	0	2,3	1	0	0	0	8	3	0	2	0	1	0	1	0	1	4	1	0	145500	12125	48125	29725	18000	18000	0
479	0	1	39	10	1	1	10	7	0	1	5	0	0	1	1	0	0	0	20	6	0	0	6	0	1,2,6	10	0	2	4	4	0	1	2	0	1	0	1	1,5	1	2	1	0	317200	26433.3	106433	73933.3	30000	50000
480	1	1	52	0	1	1	25	5	1	0	1	0	0	1	1	1	0	0	4	25	0	0	23	2	2,3,6	4	3	8	8	4	2	1	2	0	1	0	1,3,5	0	1	6	3	10000	1918400	159867	187867	167917	10000	8000
481	1	1	35	0	1	1	15	15	0	0	3	0	0	1	1	1	0	0	6	3	1	0	2	0	2	6	0	0	0	4	2	1	2	0	1	1	0	3	1	14	1	0	168500	14041.7	14041.7	2041.67
482	1	1	38	10	1	1	20	7	1	0	4	0	0	1	1	1	0	0	20	2	2	0	2	0	2	10	0	0	0	4	0	1	3	0	1	0	0	3	1	2	1	0	242000	20166.7	20166.7	4366.67
483	1	1	27	8	1	1	7	3	1	0	6	0	0	1	1	1	0	0	5	6	0	0	4	2	2	5	0	0	0	6	4	0	2	1	1	0	0	3	1	2	1	0	99200	8266.67	8266.67	-9733.33
484	1	1	39	10	1	1	10	7	0	0	3	0	0	1	1	0	0	0	3	0	0	0	12	0	2,3	3	0	0	0	6	0	1	3	0	1	0	1	0	1	2	3	30000	73350	6112.5	36112.5	-17887.5
485	1	1	35	12	1	1	18	11	0	0	0	0	1	1	1	0	0	0	3	5	0	2	7	0	2	3	0	0	0	6	1	1	2	0	1	1	0	3	1	8	3	8000	189500	15791.7	80791.7	30791.7		25000	32000
486	1	1	30	0	1	1	8	7	0	0	1	0	0	1	3	1	0	0	3	3	0	0	3	0	2,6	3	0	0	0	6	2	1	2	0	1	0	0	3	1	4	3	10000	36750	3062.5	13062.5	-3937.5	0	0	0
487	1	1	55	0	1	1	20	5	1	0	1	0	1	1	1	0	0	0	2	13	0	0	13	0	2,3,6	1	0	4	9	6	2	0	3	0	1	0	1,3,5	0	1	6	3	12000	916100	76341.7	88341.7	66341.7	0	0	0
488	1	1	35	0	1	1	15	15	0	0	3	0	0	1	1	0	0	0	6	3	1	0	2	0	2	4	0	0	0	8	2	1	2	0	1	1	0	3	1	14	1	0	33700	2808.33	17808.3	5808.33	15000	0
489	1	1	38	2	1	1	20	7	1	0	4	0	0	1	1	0	0	0	2	2	2	0	2	0	2	2	0	0	0	8	0	0	3	0	1	0	0	3	1	2	1	0	48400	4033.33	16033.3	233.333	12000	0	0
[truncated: 55 more columns]
